# Supplementary material for: Chromatin interactome mapping at 139 independent breast cancer risk signals
Source: Genome Biol. 2020 Jan 7;21:8. doi: 10.1186/s13059-019-1877-y (PMC6947858; doi:10.1186/s13059-019-1877-y)
Supplement: Supplementary file 2 — Additional file 2. Supplementary tables. [file 13059_2019_1877_MOESM2_ESM.xlsx]

## Sheet: Table S1
Table S1: VCHi-C and PCHi-C datasets generated in this study.
Cell line	Capturea	Biological replicate	Total read-pairs	Mapped read-pairs	% mapped/total read-pairs	Valid read-pairs	% valid/mapped read-pairs	Unique di-tags
B80T5	VCHi-C	1	58676448	31234073	53.2	24915821	79.8	24014230
		2	88084334	47136709	53.5	37987461	80.6	35923827
	PCHi-C	1	90929960	52242146	57.5	41574263	79.6	40019183
		2	102278393	58393834	57.1	46828861	80.2	44894232
MCF10A	VCHi-C	1	63491983	33695700	53.1	29133873	86.5	27632321
		2	78094994	41904469	53.7	36363808	86.8	33880740
	PCHi-C	1	110374501	59760706	54.1	51870437	86.8	48674474
		2	146179516	79086010	54.1	68836563	87	64387939
MCF7	VCHi-C	1	61584360	30388597	49.3	27352974	90	26114857
		2	70474507	34386527	48.8	30976088	90.1	29568676
	PCHi-C	1	139123326	81629822	58.7	74585711	91.4	69809896
		2	154698799	89799750	58	82217519	91.6	76992650
T47D	VCHi-C	1	75397378	39807750	52.8	36988659	92.9	32886983
		2	95417345	49788149	52.2	45886815	92.2	41720921
		3	93378727	43403906	46.5	39637353	91.3	34859676
	PCHi-C	1	98809839	51298402	51.9	47530856	92.7	45311893
		2	167894419	87973730	52.4	80771809	91.8	73951754
MDAMB231	VCHi-C	1	84676835	44348435	52.4	36609156	82.5	32006156
		2	98209461	51754673	52.7	35393843	68.4	29449966
	PCHi-C	1	108619947	62800729	57.8	54085867	86.1	52662833
		2	114094668	65334215	57.3	56574989	86.6	54827599
Hs578T	VCHi-C	1	55665114	30171665	54.2	19700155	65.3	17778807
		2	69811978	36946295	52.9	26791670	72.5	24115907
	PCHi-C	1	106762967	60612962	56.8	42610947	70.3	39155905
		2	123609988	69152723	55.9	51114467	73.9	44444546
Total								1045085971
a VCHi-C; Variant Capture Hi-C. PCHi-C; Promoter Capture Hi-C.

## Sheet: Table S2
Table S2: Summary of the VCHi-C CHiCAGO-scored interactions.
Cell line	Number of baited		Number of interactionsa	Number of interactions per baitb
	HindIII fragments			MEAN	MEDIAN	MINIMUM	MAXIMUM
B80T5	1448		6997	9.06	4.5	1	94
MCF10A	1448		8624	9.37	5	1	91
MCF7	1448		8935	10.32	5	1	112
T47D	1448		13729	13.16	7	1	99
MDAMB231	1448		13009	11.8	6	1	122
Hs578T	1448		8908	9.39	5	1	116
a Interactions with CHiCAGO score ≥ 5, intrachromosomal and interaction length ≤ 2Mb.
b Bait contains one or more credible causal variants (CCVs).
Cell line	Number of VIRs containing		Number of VIRs containing	% of VIRs containing protein-
	protein-coding gene promotersc		non-coding gene promotersc	or non-coding gene promotersc
B80T5	264		121	5.5
MCF10A	278		147	4.9
MCF7	236		126	4.1
T47D	323		167	3.6
MDAMB231	342		200	4.2
Hs578T	258		144	4.5
c Variant-interacting regions (VIRs); interactions with CHiCAGO score ≥ 5, intrachromosomal and interaction length ≤ 2Mb.

## Sheet: Table S3
Table S3: Summary of the PCHi-C CHiCAGO-scored interactions.
Cell line	Number of baited		Number of interactionsa	Number of interactions per baitb
	HindIII fragments			MEAN	MEDIAN	MINIMUM	MAXIMUM
B80T5	4049		26321	8.41464	5	1	99
MCF10A	4049		27873	8.81778	5	1	114
MCF7	4049		28243	9.84763	5	1	130
T47D	4049		26982	8.96114	5	1	87
MDAMB231	4049		25119	8.1265	5	1	87
Hs578T	4049		28704	8.9616	5	1	108
a Interactions with CHiCAGO score ≥ 5, intrachromosomal and interaction length ≤ 2Mb.
b Bait contains one or more annotated promoters.
Cell line	Total number of PIRsc		Number of PIRs that	% of interactions that
			contain a CCVc,d	contain a CCV
B80T5	12079		302	2.5
MCF10A	13352		303	2.7
MCF7	12470		295	2.4
T47D	12972		302	2.3
MDAMB231	11479		262	2.3
Hs578T	13747		299	2.2
c Promoter-interacting regions (PIRs); interactions with CHiCAGO score ≥ 5, intrachromosomal and interaction length ≤ 2Mb.
d Credible causal variant (CCV).

## Sheet: Table S4
Table S4: Enrichment of genomic features in promoter interacting regions (PIRs)
Interactome	Annotation group	Annotation details	Observed	Expected	SDa of random samples	Lower CIb	Higher CIb	Z score
B80T5	ATAC	MDAMB231	960	518.25	18.675	481.647	554.853	23.6546
B80T5	ATAC	B80T5	633	313.99	14.3037	285.955	342.025	22.3026
B80T5	ATAC	MCF7	911	548.99	20.933	507.961	590.019	17.2937
B80T5	ATAC	Hs578T	442	234.53	15.7413	203.677	265.383	13.18
B80T5	ATAC	T47D	254	137.94	10.0522	118.238	157.642	11.5457
Hs578T	ATAC	MCF7	1041	646.18	21.8856	603.284	689.076	18.0402
Hs578T	ATAC	MDAMB231	960	610.07	21.9799	566.989	653.151	15.9205
Hs578T	ATAC	Hs578T	478	280.68	16.2405	248.849	312.511	12.1498
Hs578T	ATAC	B80T5	567	371.87	17.6129	337.349	406.391	11.0788
Hs578T	ATAC	T47D	283	168.2	12.0764	144.53	191.87	9.50618
MCF10A	ATAC	MCF7	993	617.66	22.4743	573.61	661.71	16.7008
MCF10A	ATAC	MDAMB231	915	582.58	23.661	536.204	628.956	14.0493
MCF10A	ATAC	B80T5	560	352.32	17.0471	318.908	385.732	12.1827
MCF10A	ATAC	T47D	262	156.67	11.4681	134.193	179.147	9.18464
MCF10A	ATAC	Hs578T	407	261.61	16.0245	230.202	293.018	9.07296
MCF7	ATAC	MCF7	1114	590.36	17.5404	555.981	624.739	29.8533
MCF7	ATAC	MDAMB231	787	559.79	21.6274	517.4	602.18	10.5057
MCF7	ATAC	T47D	254	152.45	10.3936	132.078	172.822	9.7704
MCF7	ATAC	B80T5	474	339.48	14.5467	310.969	367.991	9.24748
MCF7	ATAC	Hs578T	344	254.51	13.7727	227.516	281.504	6.49765
MDAMB231	ATAC	MDAMB231	1087	486.59	20.165	447.067	526.113	29.7748
MDAMB231	ATAC	B80T5	633	285.04	16.3453	253.003	317.077	21.288
MDAMB231	ATAC	Hs578T	433	215.65	11.6882	192.741	238.559	18.5957
MDAMB231	ATAC	MCF7	873	516.05	22.4659	472.017	560.083	15.8886
MDAMB231	ATAC	T47D	258	130	10.604	109.216	150.784	12.0709
T47D	ATAC	MCF7	1119	601.14	18.3518	565.17	637.11	28.2185
T47D	ATAC	MDAMB231	878	566.45	17.7652	531.63	601.27	17.5371
T47D	ATAC	T47D	339	155.37	11.7359	132.368	178.372	15.6469
T47D	ATAC	B80T5	482	348.56	18.3613	312.572	384.548	7.26745
T47D	ATAC	Hs578T	354	258.67	15.2448	228.79	288.55	6.25326
B80T5	HISTONE_CHIPSEQ	MDAMB231.H3K27ac	1852	1012.29	23.6956	965.847	1058.73	35.4374
B80T5	HISTONE_CHIPSEQ	MDAMB231.H3K4me1	1661	940.9	23.0504	895.721	986.079	31.2402
B80T5	HISTONE_CHIPSEQ	vHMEC.H3K27ac	2471	1454.06	32.9155	1389.55	1518.57	30.8955
B80T5	HISTONE_CHIPSEQ	MCF7.H3K4me1	3589	2468.82	36.3994	2397.48	2540.16	30.7747
B80T5	HISTONE_CHIPSEQ	MCF10A.H3K4me1	3320	2273.64	36.08	2202.92	2344.36	29.0011
B80T5	HISTONE_CHIPSEQ	vHMEC.H3K4me1	4180	2966.23	42.8323	2882.28	3050.18	28.3377
B80T5	HISTONE_CHIPSEQ	MCF7.H3K27ac	1899	1236.45	28.753	1180.09	1292.81	23.0428
B80T5	HISTONE_CHIPSEQ	MCF7.H3K4me3	1079	620.69	22.1125	577.349	664.031	20.7263
B80T5	HISTONE_CHIPSEQ	MCF10A.H3K4me3	488	274.21	12.2047	250.289	298.131	17.517
B80T5	HISTONE_CHIPSEQ	MDAMB231.H3K4me3	590	314.02	16.041	282.58	345.46	17.2047
B80T5	HISTONE_CHIPSEQ	MCF10A.H3K27ac	1028	641.78	25.172	592.443	691.117	15.3433
B80T5	HISTONE_CHIPSEQ	vHMEC.H3K4me3	930	600.47	21.7221	557.895	643.045	15.1703
B80T5	HISTONE_CHIPSEQ	T47D.H3K27ac	937	629.48	22.2953	585.781	673.179	13.793
B80T5	HISTONE_CHIPSEQ	T47D.H3K27me3	1177	999.46	25.3092	949.854	1049.07	7.01485
B80T5	HISTONE_CHIPSEQ	MCF7.H3K27me3	491	533.03	19.0891	495.615	570.445	-2.20178
B80T5	HISTONE_CHIPSEQ	vHMEC.H3K27me3	1175	1320.27	29.225	1262.99	1377.55	-4.97075
B80T5	HISTONE_CHIPSEQ	MCF10A.H3K27me3	1258	1590.41	29.7794	1532.04	1648.78	-11.1624
Hs578T	HISTONE_CHIPSEQ	MCF7.H3K4me1	3758	2835.8	36.0224	2765.2	2906.4	25.6007
Hs578T	HISTONE_CHIPSEQ	vHMEC.H3K4me1	4384	3439.81	44.0726	3353.43	3526.19	21.4235
Hs578T	HISTONE_CHIPSEQ	MDAMB231.H3K4me1	1670	1109.85	27.305	1056.33	1163.37	20.5146
Hs578T	HISTONE_CHIPSEQ	MCF10A.H3K4me1	3362	2614.25	38.5577	2538.68	2689.82	19.393
Hs578T	HISTONE_CHIPSEQ	MDAMB231.H3K27ac	1732	1189.69	28.3412	1134.14	1245.24	19.135
Hs578T	HISTONE_CHIPSEQ	vHMEC.H3K27ac	2303	1686.17	33.8138	1619.89	1752.45	18.2419
Hs578T	HISTONE_CHIPSEQ	MCF7.H3K27ac	1910	1419.27	29.9882	1360.49	1478.05	16.3641
Hs578T	HISTONE_CHIPSEQ	MCF7.H3K4me3	1073	724.12	25.7613	673.628	774.612	13.5428
Hs578T	HISTONE_CHIPSEQ	T47D.H3K27ac	969	721.18	22.3568	677.361	764.999	11.0848
Hs578T	HISTONE_CHIPSEQ	MDAMB231.H3K4me3	534	374.06	16.4617	341.795	406.325	9.71591
Hs578T	HISTONE_CHIPSEQ	MCF10A.H3K27ac	971	744.19	24.3409	696.482	791.898	9.31807
Hs578T	HISTONE_CHIPSEQ	vHMEC.H3K4me3	926	706.2	23.9009	659.354	753.046	9.19631
Hs578T	HISTONE_CHIPSEQ	MCF10A.H3K4me3	447	326.08	15.8188	295.075	357.085	7.64405
Hs578T	HISTONE_CHIPSEQ	MCF7.H3K27me3	727	646.1	23.6948	599.658	692.542	3.41425
Hs578T	HISTONE_CHIPSEQ	T47D.H3K27me3	1238	1162.69	32.1859	1099.61	1225.77	2.33984
Hs578T	HISTONE_CHIPSEQ	vHMEC.H3K27me3	1480	1527.7	34.8235	1459.45	1595.95	-1.36976
Hs578T	HISTONE_CHIPSEQ	MCF10A.H3K27me3	1662	1854.24	34.4507	1786.72	1921.76	-5.58015
MCF10A	HISTONE_CHIPSEQ	vHMEC.H3K27ac	2395	1623.75	35.3583	1554.45	1693.05	21.8124
MCF10A	HISTONE_CHIPSEQ	MCF7.H3K4me1	3666	2784.11	44.0819	2697.71	2870.51	20.0057
MCF10A	HISTONE_CHIPSEQ	vHMEC.H3K4me1	4313	3337.01	50.0126	3238.99	3435.03	19.5149
MCF10A	HISTONE_CHIPSEQ	MCF10A.H3K4me1	3451	2569.57	45.8276	2479.75	2659.39	19.2336
MCF10A	HISTONE_CHIPSEQ	MDAMB231.H3K27ac	1730	1148.51	31.0521	1087.65	1209.37	18.7263
MCF10A	HISTONE_CHIPSEQ	MDAMB231.H3K4me1	1614	1073.96	28.8444	1017.43	1130.49	18.7225
MCF10A	HISTONE_CHIPSEQ	MCF7.H3K4me3	1024	690.69	24.0386	643.574	737.806	13.8656
MCF10A	HISTONE_CHIPSEQ	MCF7.H3K27ac	1870	1395.2	34.9903	1326.62	1463.78	13.5695
MCF10A	HISTONE_CHIPSEQ	MCF10A.H3K27ac	1045	727.04	23.9076	680.181	773.899	13.2995
MCF10A	HISTONE_CHIPSEQ	vHMEC.H3K4me3	904	675.5	22.7572	630.896	720.104	10.0408
MCF10A	HISTONE_CHIPSEQ	T47D.H3K27ac	913	702.37	21.0716	661.07	743.67	9.99591
MCF10A	HISTONE_CHIPSEQ	MDAMB231.H3K4me3	540	353.43	19.419	315.369	391.491	9.60762
MCF10A	HISTONE_CHIPSEQ	MCF10A.H3K4me3	446	308.79	16.0645	277.304	340.276	8.54122
MCF10A	HISTONE_CHIPSEQ	T47D.H3K27me3	1294	1134.29	29.2572	1076.95	1191.63	5.45882
MCF10A	HISTONE_CHIPSEQ	MCF7.H3K27me3	650	599.78	22.3044	556.063	643.497	2.25157
MCF10A	HISTONE_CHIPSEQ	vHMEC.H3K27me3	1379	1476.7	32.7961	1412.42	1540.98	-2.97901
MCF10A	HISTONE_CHIPSEQ	MCF10A.H3K27me3	1581	1776.53	32.9991	1711.85	1841.21	-5.92532
MCF7	HISTONE_CHIPSEQ	MCF7.H3K4me1	3505	2607.27	43.5753	2521.86	2692.68	20.6018
MCF7	HISTONE_CHIPSEQ	vHMEC.H3K4me1	3760	3146.18	40.1737	3067.44	3224.92	15.2791
MCF7	HISTONE_CHIPSEQ	MCF7.H3K27ac	1828	1315.88	34.9919	1247.3	1384.46	14.6354
MCF7	HISTONE_CHIPSEQ	MCF7.H3K4me3	1006	671.5	23.4036	625.629	717.371	14.2927
MCF7	HISTONE_CHIPSEQ	MCF10A.H3K4me1	2839	2412.22	33.157	2347.23	2477.21	12.8715
MCF7	HISTONE_CHIPSEQ	vHMEC.H3K27ac	1968	1543.38	33.7285	1477.27	1609.49	12.5894
MCF7	HISTONE_CHIPSEQ	MDAMB231.H3K4me1	1343	999.62	29.0231	942.735	1056.51	11.8313
MCF7	HISTONE_CHIPSEQ	MDAMB231.H3K27ac	1390	1085.27	31.4128	1023.7	1146.84	9.70082
MCF7	HISTONE_CHIPSEQ	MCF7.H3K27me3	781	586.57	21.7178	544.003	629.137	8.95257
MCF7	HISTONE_CHIPSEQ	T47D.H3K27ac	889	674.03	24.8919	625.242	722.818	8.63615
MCF7	HISTONE_CHIPSEQ	vHMEC.H3K4me3	796	652.58	22.8346	607.824	697.336	6.28083
MCF7	HISTONE_CHIPSEQ	MCF10A.H3K27ac	813	687.47	21.0845	646.144	728.796	5.95367
MCF7	HISTONE_CHIPSEQ	MDAMB231.H3K4me3	409	351.66	17.4293	317.498	385.822	3.28985
MCF7	HISTONE_CHIPSEQ	MCF10A.H3K4me3	353	306.46	17.2957	272.561	340.359	2.69085
MCF7	HISTONE_CHIPSEQ	T47D.H3K27me3	1124	1070.79	25.7334	1020.35	1121.23	2.06774
MCF7	HISTONE_CHIPSEQ	vHMEC.H3K27me3	1295	1410.72	31.2843	1349.4	1472.04	-3.69898
MCF7	HISTONE_CHIPSEQ	MCF10A.H3K27me3	1525	1698.38	33.9901	1631.76	1765	-5.10089
MDAMB231	HISTONE_CHIPSEQ	MDAMB231.H3K4me1	1824	896.21	24.3528	848.479	943.941	38.098
MDAMB231	HISTONE_CHIPSEQ	MDAMB231.H3K27ac	2041	954.24	30.2201	895.009	1013.47	35.9615
MDAMB231	HISTONE_CHIPSEQ	vHMEC.H3K27ac	2368	1339.36	30.7461	1279.1	1399.62	33.4559
MDAMB231	HISTONE_CHIPSEQ	MCF7.H3K4me1	3523	2325.85	37.9634	2251.44	2400.26	31.5343
MDAMB231	HISTONE_CHIPSEQ	MCF10A.H3K4me1	3294	2137.28	36.8804	2064.99	2209.57	31.3641
MDAMB231	HISTONE_CHIPSEQ	vHMEC.H3K4me1	4072	2771.77	43.5588	2686.39	2857.15	29.85
MDAMB231	HISTONE_CHIPSEQ	MCF7.H3K27ac	1895	1162.01	27.5481	1108.02	1216	26.6076
MDAMB231	HISTONE_CHIPSEQ	MCF7.H3K4me3	1057	576.27	22.295	532.572	619.968	21.5622
MDAMB231	HISTONE_CHIPSEQ	MDAMB231.H3K4me3	618	289.9	16.4756	257.608	322.192	19.9143
MDAMB231	HISTONE_CHIPSEQ	MCF10A.H3K27ac	1014	602.5	22.1133	559.158	645.842	18.6087
MDAMB231	HISTONE_CHIPSEQ	T47D.H3K27ac	964	595.21	22.5269	551.057	639.363	16.3711
MDAMB231	HISTONE_CHIPSEQ	MCF10A.H3K4me3	481	251.95	14.0873	224.339	279.561	16.2593
MDAMB231	HISTONE_CHIPSEQ	vHMEC.H3K4me3	857	553.51	22.1922	510.013	597.007	13.6755
MDAMB231	HISTONE_CHIPSEQ	T47D.H3K27me3	1133	940.52	26.0902	889.383	991.657	7.37749
MDAMB231	HISTONE_CHIPSEQ	MCF7.H3K27me3	408	493.81	20.688	453.261	534.359	-4.14781
MDAMB231	HISTONE_CHIPSEQ	vHMEC.H3K27me3	1073	1220.69	33.0621	1155.89	1285.49	-4.46704
MDAMB231	HISTONE_CHIPSEQ	MCF10A.H3K27me3	1108	1464.37	31.0541	1403.5	1525.24	-11.4758
T47D	HISTONE_CHIPSEQ	MCF7.H3K4me1	3840	2698.92	39.6807	2621.15	2776.69	28.7565
T47D	HISTONE_CHIPSEQ	vHMEC.H3K4me1	4160	3235.9	41.1358	3155.27	3316.53	22.4646
T47D	HISTONE_CHIPSEQ	T47D.H3K27ac	1125	688.13	23.8914	641.303	734.957	18.2856
T47D	HISTONE_CHIPSEQ	MCF7.H3K27ac	2007	1356.82	36.0483	1286.17	1427.47	18.0363
T47D	HISTONE_CHIPSEQ	vHMEC.H3K27ac	2161	1583.75	32.2923	1520.46	1647.04	17.8758
T47D	HISTONE_CHIPSEQ	MCF7.H3K4me3	1130	675.22	25.7919	624.668	725.772	17.6326
T47D	HISTONE_CHIPSEQ	MDAMB231.H3K27ac	1559	1112.65	27.5928	1058.57	1166.73	16.1763
T47D	HISTONE_CHIPSEQ	MDAMB231.H3K4me1	1493	1041.93	28.9595	985.169	1098.69	15.5759
T47D	HISTONE_CHIPSEQ	MCF10A.H3K4me1	3143	2474.17	43.2741	2389.35	2558.99	15.4557
T47D	HISTONE_CHIPSEQ	vHMEC.H3K4me3	886	655.68	23.5924	609.439	701.921	9.76245
T47D	HISTONE_CHIPSEQ	MDAMB231.H3K4me3	514	344.87	17.529	310.513	379.227	9.64858
T47D	HISTONE_CHIPSEQ	MCF10A.H3K27ac	894	704.17	23.456	658.196	750.144	8.09303
T47D	HISTONE_CHIPSEQ	T47D.H3K27me3	1345	1117	28.3617	1061.41	1172.59	8.03902
T47D	HISTONE_CHIPSEQ	MCF10A.H3K4me3	423	302.3	15.3066	272.299	332.301	7.88547
T47D	HISTONE_CHIPSEQ	MCF7.H3K27me3	566	589.96	22.7778	545.316	634.604	-1.0519
T47D	HISTONE_CHIPSEQ	vHMEC.H3K27me3	1379	1433.14	33.3158	1367.84	1498.44	-1.62506
T47D	HISTONE_CHIPSEQ	MCF10A.H3K27me3	1506	1718.33	33.1218	1653.41	1783.25	-6.41059
B80T5	ROADMAP_DNase	SKIN.PEN.FRSK.FIB.02	4703	3253.44	42.3266	3170.48	3336.4	34.247
B80T5	ROADMAP_DNase	SKIN.PEN.FRSK.FIB.01	4844	3374.68	43.0179	3290.36	3459	34.156
B80T5	ROADMAP_DNase	BLD.CD3.PPC	3999	2700.64	38.5755	2625.03	2776.25	33.6576
B80T5	ROADMAP_DNase	LNG.IMR90	4720	3278.69	43.8615	3192.72	3364.66	32.8605
B80T5	ROADMAP_DNase	VAS.HUVEC	3403	2102.8	39.5806	2025.22	2180.38	32.8494
B80T5	ROADMAP_DNase	LNG.A549.ETOH002.CNCR	4267	2941.74	40.3639	2862.63	3020.85	32.8328
B80T5	ROADMAP_DNase	ESDR.H1.MSC	4191	2783.94	43.3349	2699	2868.88	32.4694
B80T5	ROADMAP_DNase	BLD.K562.CNCR	4124	2910.45	38.366	2835.25	2985.65	31.6309
B80T5	ROADMAP_DNase	BLD.CD19.PPC	3611	2455.8	37.5545	2382.19	2529.41	30.7606
B80T5	ROADMAP_DNase	LNG.NHLF	4491	3094.25	45.618	3004.84	3183.66	30.6184
B80T5	ROADMAP_DNase	MUS.HSMM	4734	3406.12	44.1575	3319.57	3492.67	30.0715
B80T5	ROADMAP_DNase	SKIN.NHDFAD	4729	3435.45	43.646	3349.9	3521	29.6373
B80T5	ROADMAP_DNase	BRN.NHA	4416	3093.48	44.9207	3005.44	3181.52	29.4412
B80T5	ROADMAP_DNase	SKIN.PEN.FRSK.MEL.01	4043	2801.78	42.4901	2718.5	2885.06	29.212
B80T5	ROADMAP_DNase	GI.STMC.FET	3779	2590.02	40.9629	2509.73	2670.31	29.0258
B80T5	ROADMAP_DNase	MUS.HSMMT	4937	3622.64	45.2927	3533.87	3711.41	29.0193
B80T5	ROADMAP_DNase	MUS.PSOAS	4238	3041.35	41.6596	2959.7	3123	28.7245
B80T5	ROADMAP_DNase	BRST.HMEC.35	3781	2561.43	42.5204	2478.09	2644.77	28.682
B80T5	ROADMAP_DNase	MUS.LEG.FET	4386	3172.55	42.3693	3089.51	3255.59	28.6398
B80T5	ROADMAP_DNase	BLD.GM12878	3403	2382.23	35.686	2312.29	2452.17	28.6042
B80T5	ROADMAP_DNase	BLD.CD3.CPC	3271	2186.01	38.1288	2111.28	2260.74	28.4559
B80T5	ROADMAP_DNase	SKIN.NHEK	4723	3402.73	46.6857	3311.23	3494.23	28.28
B80T5	ROADMAP_DNase	MUS.TRNK.FET	4219	3068.77	41.0272	2988.36	3149.18	28.0358
B80T5	ROADMAP_DNase	GI.STMC.GAST	2988	1970.1	36.6599	1898.25	2041.95	27.766
B80T5	ROADMAP_DNase	GI.S.INT	3851	2659.48	43.0807	2575.04	2743.92	27.6578
B80T5	ROADMAP_DNase	OVRY	4291	3036.73	45.3883	2947.77	3125.69	27.6342
B80T5	ROADMAP_DNase	BRST.HMEC	3926	2723.06	44.7518	2635.35	2810.77	26.8803
B80T5	ROADMAP_DNase	BLD.CD14.PC	2780	1900.02	32.7426	1835.84	1964.2	26.8757
B80T5	ROADMAP_DNase	HRT.FET	4251	3110.97	42.5732	3027.53	3194.41	26.7781
B80T5	ROADMAP_DNase	THYM.FET	3839	2808.74	38.8188	2732.66	2884.82	26.5402
B80T5	ROADMAP_DNase	CRVX.HELAS3.CNCR	3458	2280.08	44.6458	2192.57	2367.59	26.3837
B80T5	ROADMAP_DNase	SKIN.PEN.FRSK.KER.02	4084	2874.49	46.0227	2784.29	2964.69	26.2807
B80T5	ROADMAP_DNase	BLD.MOB.CD34.PC.M	3532	2514.58	38.8008	2438.53	2590.63	26.2217
B80T5	ROADMAP_DNase	ADRL.GLND.FET	4140	3061.05	41.4657	2979.78	3142.32	26.0203
B80T5	ROADMAP_DNase	BLD.CD56.PC	3324	2281.75	40.1231	2203.11	2360.39	25.9763
B80T5	ROADMAP_DNase	GI.S.INT.FET	2776	1799.07	37.6974	1725.18	1872.96	25.915
B80T5	ROADMAP_DNase	ESC.H9	2872	2040.6	32.9392	1976.04	2105.16	25.2405
B80T5	ROADMAP_DNase	BLD.MOB.CD34.PC.F	3721	2638.05	43.087	2553.6	2722.5	25.134
B80T5	ROADMAP_DNase	BLD.CD14.MONO	3507	2511.72	39.7957	2433.72	2589.72	25.0097
B80T5	ROADMAP_DNase	GI.L.INT.FET	3263	2245.76	40.8988	2165.6	2325.92	24.8721
B80T5	ROADMAP_DNase	LNG.FET	4734	3557.87	47.6309	3464.51	3651.23	24.6926
B80T5	ROADMAP_DNase	PLCNT.FET	4608	3432.91	48.9021	3337.06	3528.76	24.0294
B80T5	ROADMAP_DNase	ESDR.H1.BMP4.MESO	3833	2835.6	41.8714	2753.53	2917.67	23.8206
B80T5	ROADMAP_DNase	KID.FET	4760	3735.36	43.3908	3650.31	3820.41	23.6142
B80T5	ROADMAP_DNase	PANC	3714	2668.86	44.7848	2581.08	2756.64	23.3369
B80T5	ROADMAP_DNase	ESDR.H1.BMP4.TROP	3240	2376.65	37.272	2303.6	2449.7	23.1635
B80T5	ROADMAP_DNase	LIV.HEPG2.CNCR	3098	2232.01	38.4517	2156.64	2307.38	22.5215
B80T5	ROADMAP_DNase	ESDR.H1.NEUR.PROG	3644	2809.63	41.3499	2728.58	2890.68	20.1783
B80T5	ROADMAP_DNase	IPSC.DF.6.9	4831	3974.45	43.6687	3888.86	4060.04	19.6147
B80T5	ROADMAP_DNase	ESC.H1	3448	2618.36	42.5283	2535	2701.72	19.5079
B80T5	ROADMAP_DNase	BRN.FET.M	3571	2863.3	37.0352	2790.71	2935.89	19.1088
B80T5	ROADMAP_DNase	BRN.FET.F	3829	3067.5	39.9311	2989.23	3145.77	19.0703
B80T5	ROADMAP_DNase	IPSC.DF.19.11	4973	4148.48	50.1099	4050.26	4246.7	16.4542
Hs578T	ROADMAP_DNase	LNG.IMR90	5252	3798.98	43.0325	3714.64	3883.32	33.7656
Hs578T	ROADMAP_DNase	SKIN.PEN.FRSK.FIB.02	5191	3772.65	42.576	3689.2	3856.1	33.3134
Hs578T	ROADMAP_DNase	VAS.HUVEC	3733	2443.04	39.5428	2365.54	2520.54	32.6219
Hs578T	ROADMAP_DNase	SKIN.PEN.FRSK.FIB.01	5319	3906.1	44.2709	3819.33	3992.87	31.9149
Hs578T	ROADMAP_DNase	SKIN.NHDFAD	5383	3997.54	43.5736	3912.14	4082.94	31.7959
Hs578T	ROADMAP_DNase	ESDR.H1.MSC	4576	3221.53	44.3607	3134.58	3308.48	30.5331
Hs578T	ROADMAP_DNase	MUS.HSMM	5312	3959.78	45.1873	3871.21	4048.35	29.9248
Hs578T	ROADMAP_DNase	LNG.NHLF	5019	3607	47.1871	3514.51	3699.49	29.9234
Hs578T	ROADMAP_DNase	SKIN.PEN.FRSK.MEL.01	4571	3258.34	43.9511	3172.2	3344.48	29.8664
Hs578T	ROADMAP_DNase	MUS.HSMMT	5527	4204.4	44.9327	4116.33	4292.47	29.4351
Hs578T	ROADMAP_DNase	BRN.NHA	4903	3604.69	46.1192	3514.3	3695.08	28.1512
Hs578T	ROADMAP_DNase	GI.STMC.FET	4207	2998.97	43.3148	2914.07	3083.87	27.8896
Hs578T	ROADMAP_DNase	PANC	4165	3101.83	39.2676	3024.87	3178.79	27.075
Hs578T	ROADMAP_DNase	OVRY	4680	3486.69	44.5448	3399.38	3574	26.789
Hs578T	ROADMAP_DNase	MUS.LEG.FET	4998	3690.61	49.1555	3594.27	3786.95	26.597
Hs578T	ROADMAP_DNase	MUS.TRNK.FET	4836	3562.97	48.6937	3467.53	3658.41	26.1436
Hs578T	ROADMAP_DNase	SKIN.NHEK	5066	3940.74	43.4092	3855.66	4025.82	25.9222
Hs578T	ROADMAP_DNase	BRST.HMEC	4289	3158.23	43.9908	3072.01	3244.45	25.7047
Hs578T	ROADMAP_DNase	LNG.A549.ETOH002.CNCR	4580	3378.37	47.0015	3286.25	3470.49	25.5658
Hs578T	ROADMAP_DNase	BRST.HMEC.35	4147	2983.44	46.5282	2892.24	3074.64	25.0076
Hs578T	ROADMAP_DNase	BLD.MOB.CD34.PC.F	4090	3059.74	41.3816	2978.63	3140.85	24.8966
Hs578T	ROADMAP_DNase	GI.S.INT	4140	3084.31	42.4273	3001.15	3167.47	24.8823
Hs578T	ROADMAP_DNase	MUS.PSOAS	4608	3496.77	44.6626	3409.23	3584.31	24.8806
Hs578T	ROADMAP_DNase	BLD.K562.CNCR	4396	3328.77	43.2122	3244.07	3413.47	24.6975
Hs578T	ROADMAP_DNase	GI.STMC.GAST	3242	2285.05	38.7615	2209.08	2361.02	24.6882
Hs578T	ROADMAP_DNase	SKIN.PEN.FRSK.KER.02	4474	3342.25	45.9689	3252.15	3432.35	24.6199
Hs578T	ROADMAP_DNase	CRVX.HELAS3.CNCR	3669	2618.95	42.6563	2535.34	2702.56	24.6165
Hs578T	ROADMAP_DNase	BLD.CD3.PPC	4125	3089.13	42.4986	3005.83	3172.43	24.3742
Hs578T	ROADMAP_DNase	HRT.FET	4788	3608.65	48.8683	3512.87	3704.43	24.1332
Hs578T	ROADMAP_DNase	LNG.FET	5418	4148.65	53.1948	4044.39	4252.91	23.8623
Hs578T	ROADMAP_DNase	BLD.MOB.CD34.PC.M	3889	2899.56	41.4881	2818.24	2980.88	23.8488
Hs578T	ROADMAP_DNase	GI.L.INT.FET	3576	2608.87	41.3362	2527.85	2689.89	23.3967
Hs578T	ROADMAP_DNase	PLCNT.FET	4958	3942.48	44.3349	3855.58	4029.38	22.9056
Hs578T	ROADMAP_DNase	KID.FET	5379	4332.75	46.6078	4241.4	4424.1	22.4479
Hs578T	ROADMAP_DNase	ADRL.GLND.FET	4622	3545.41	48.481	3450.39	3640.43	22.2064
Hs578T	ROADMAP_DNase	BLD.CD14.MONO	3786	2882.7	41.1269	2802.09	2963.31	21.9637
Hs578T	ROADMAP_DNase	BLD.CD3.CPC	3421	2503.72	41.9293	2421.54	2585.9	21.8769
Hs578T	ROADMAP_DNase	GI.S.INT.FET	2994	2091.24	42.2747	2008.38	2174.1	21.3546
Hs578T	ROADMAP_DNase	ESDR.H1.BMP4.MESO	4292	3303.72	46.5436	3212.49	3394.95	21.2334
Hs578T	ROADMAP_DNase	BLD.CD19.PPC	3772	2814.48	45.0975	2726.09	2902.87	21.2322
Hs578T	ROADMAP_DNase	BLD.CD14.PC	2992	2176.15	38.5178	2100.66	2251.64	21.1811
Hs578T	ROADMAP_DNase	ESC.H9	3220	2364.61	40.6229	2284.99	2444.23	21.0568
Hs578T	ROADMAP_DNase	LIV.HEPG2.CNCR	3325	2562.43	36.8448	2490.21	2634.65	20.6968
Hs578T	ROADMAP_DNase	BLD.CD56.PC	3487	2637.43	41.1372	2556.8	2718.06	20.6521
Hs578T	ROADMAP_DNase	BLD.GM12878	3644	2736.23	44.5518	2648.91	2823.55	20.3756
Hs578T	ROADMAP_DNase	ESC.H1	3903	3037.11	43.0085	2952.81	3121.41	20.133
Hs578T	ROADMAP_DNase	ESDR.H1.NEUR.PROG	4103	3264.08	42.2101	3181.35	3346.81	19.8749
Hs578T	ROADMAP_DNase	THYM.FET	4181	3247.44	47.4902	3154.36	3340.52	19.6579
Hs578T	ROADMAP_DNase	BRN.FET.F	4481	3613.14	45.8	3523.37	3702.91	18.9489
Hs578T	ROADMAP_DNase	ESDR.H1.BMP4.TROP	3531	2764.1	43.034	2679.75	2848.45	17.8208
Hs578T	ROADMAP_DNase	BRN.FET.M	4238	3382.76	49.4483	3285.84	3479.68	17.2956
Hs578T	ROADMAP_DNase	IPSC.DF.19.11	5625	4813.35	46.9286	4721.37	4905.33	17.2954
Hs578T	ROADMAP_DNase	IPSC.DF.6.9	5421	4614.51	51.8244	4512.93	4716.09	15.562
MCF10A	ROADMAP_DNase	VAS.HUVEC	3410	2360.59	34.8382	2292.31	2428.87	30.1224
MCF10A	ROADMAP_DNase	SKIN.PEN.FRSK.FIB.01	4954	3776.58	40.992	3696.24	3856.92	28.7231
MCF10A	ROADMAP_DNase	ESDR.H1.MSC	4293	3116.52	42.2155	3033.78	3199.26	27.8684
MCF10A	ROADMAP_DNase	BRST.HMEC	4221	3045.25	42.382	2962.18	3128.32	27.7418
MCF10A	ROADMAP_DNase	GI.STMC.GAST	3124	2213.95	32.8361	2149.59	2278.31	27.7149
MCF10A	ROADMAP_DNase	GI.STMC.FET	3979	2906.42	38.8728	2830.23	2982.61	27.592
MCF10A	ROADMAP_DNase	LNG.A549.ETOH002.CNCR	4436	3289.4	41.8422	3207.39	3371.41	27.403
MCF10A	ROADMAP_DNase	MUS.LEG.FET	4650	3569.24	39.9027	3491.03	3647.45	27.0849
MCF10A	ROADMAP_DNase	SKIN.PEN.FRSK.KER.02	4378	3225.47	42.6206	3141.93	3309.01	27.0416
MCF10A	ROADMAP_DNase	CRVX.HELAS3.CNCR	3564	2539.86	38.0064	2465.37	2614.35	26.9465
MCF10A	ROADMAP_DNase	BRST.HMEC.35	4013	2875.39	42.3709	2792.34	2958.44	26.8489
MCF10A	ROADMAP_DNase	SKIN.PEN.FRSK.FIB.02	4829	3646.94	44.4672	3559.78	3734.1	26.5828
MCF10A	ROADMAP_DNase	SKIN.NHEK	4973	3811.6	44.2548	3724.86	3898.34	26.2435
MCF10A	ROADMAP_DNase	GI.S.INT.FET	2881	2018.34	33.2527	1953.16	2083.52	25.9426
MCF10A	ROADMAP_DNase	BRN.NHA	4528	3457.07	41.3151	3376.09	3538.05	25.9211
MCF10A	ROADMAP_DNase	BLD.CD3.PPC	4010	3024.87	38.105	2950.18	3099.56	25.853
MCF10A	ROADMAP_DNase	SKIN.NHDFAD	4985	3857.26	43.8438	3771.33	3943.19	25.7218
MCF10A	ROADMAP_DNase	PANC	3959	2989.14	38.2762	2914.12	3064.16	25.3384
MCF10A	ROADMAP_DNase	LNG.FET	5093	4003.25	43.058	3918.86	4087.64	25.3089
MCF10A	ROADMAP_DNase	MUS.TRNK.FET	4473	3442.02	41.3641	3360.95	3523.09	24.9245
MCF10A	ROADMAP_DNase	LNG.NHLF	4596	3462.6	45.5407	3373.34	3551.86	24.8876
MCF10A	ROADMAP_DNase	BLD.MOB.CD34.PC.F	3896	2952.14	38.3717	2876.93	3027.35	24.5978
MCF10A	ROADMAP_DNase	SKIN.PEN.FRSK.MEL.01	4240	3145	44.9819	3056.84	3233.16	24.3431
MCF10A	ROADMAP_DNase	HRT.FET	4526	3496.24	43.7119	3410.56	3581.92	23.5579
MCF10A	ROADMAP_DNase	GI.S.INT	4001	2988.68	43.1883	2904.03	3073.33	23.4397
MCF10A	ROADMAP_DNase	MUS.HSMM	4931	3813.28	48.1144	3718.98	3907.58	23.2305
MCF10A	ROADMAP_DNase	BLD.CD19.PPC	3645	2750.41	39.3965	2673.19	2827.63	22.7074
MCF10A	ROADMAP_DNase	OVRY	4351	3404.73	41.8643	3322.68	3486.78	22.6032
MCF10A	ROADMAP_DNase	ESDR.H1.BMP4.MESO	4074	3175.24	39.8546	3097.13	3253.35	22.551
MCF10A	ROADMAP_DNase	GI.L.INT.FET	3400	2522.55	38.9798	2446.15	2598.95	22.5104
MCF10A	ROADMAP_DNase	LNG.IMR90	4757	3662.24	48.6364	3566.91	3757.57	22.5091
MCF10A	ROADMAP_DNase	BLD.MOB.CD34.PC.M	3713	2805.79	40.6874	2726.04	2885.54	22.2971
MCF10A	ROADMAP_DNase	KID.FET	5130	4185.63	42.4789	4102.37	4268.89	22.2315
MCF10A	ROADMAP_DNase	BLD.CD56.PC	3355	2553.62	36.6674	2481.75	2625.49	21.8554
MCF10A	ROADMAP_DNase	PLCNT.FET	4829	3837.71	45.48	3748.57	3926.85	21.7962
MCF10A	ROADMAP_DNase	BLD.GM12878	3490	2662.52	38.01	2588.02	2737.02	21.7701
MCF10A	ROADMAP_DNase	MUS.PSOAS	4339	3413.92	43.2712	3329.11	3498.73	21.3786
MCF10A	ROADMAP_DNase	BLD.CD3.CPC	3321	2451.11	40.874	2371	2531.22	21.2822
MCF10A	ROADMAP_DNase	MUS.HSMMT	5102	4062.65	50.0407	3964.57	4160.73	20.7701
MCF10A	ROADMAP_DNase	BLD.CD14.MONO	3642	2807	40.3011	2728.01	2885.99	20.719
MCF10A	ROADMAP_DNase	ESC.H9	2979	2283.46	33.9535	2216.91	2350.01	20.4851
MCF10A	ROADMAP_DNase	BLD.K562.CNCR	4153	3265.45	43.3462	3180.49	3350.41	20.4758
MCF10A	ROADMAP_DNase	BLD.CD14.PC	2835	2130.58	34.5935	2062.78	2198.38	20.3628
MCF10A	ROADMAP_DNase	ADRL.GLND.FET	4303	3427.21	43.7851	3341.39	3513.03	20.002
MCF10A	ROADMAP_DNase	THYM.FET	3987	3138.35	42.5271	3055	3221.7	19.9555
MCF10A	ROADMAP_DNase	BRN.FET.M	3980	3210.34	38.9203	3134.06	3286.62	19.7753
MCF10A	ROADMAP_DNase	BRN.FET.F	4246	3431.71	41.8002	3349.78	3513.64	19.4805
MCF10A	ROADMAP_DNase	ESDR.H1.BMP4.TROP	3442	2666.41	40.6133	2586.81	2746.01	19.097
MCF10A	ROADMAP_DNase	ESDR.H1.NEUR.PROG	3925	3141.68	42.6614	3058.06	3225.3	18.3613
MCF10A	ROADMAP_DNase	ESC.H1	3652	2930.97	41.6904	2849.26	3012.68	17.2949
MCF10A	ROADMAP_DNase	LIV.HEPG2.CNCR	3191	2489.16	41.9203	2407	2571.32	16.7423
MCF10A	ROADMAP_DNase	IPSC.DF.19.11	5397	4644.58	45.3242	4555.74	4733.42	16.6008
MCF10A	ROADMAP_DNase	IPSC.DF.6.9	5221	4443.84	52.0807	4341.76	4545.92	14.9222
MCF7	ROADMAP_DNase	VAS.HUVEC	3063	2232.31	32.6678	2168.28	2296.34	25.4284
MCF7	ROADMAP_DNase	LNG.FET	4795	3794.08	43.3731	3709.07	3879.09	23.077
MCF7	ROADMAP_DNase	GI.STMC.FET	3675	2755.94	40.9601	2675.66	2836.22	22.4379
MCF7	ROADMAP_DNase	SKIN.NHDFAD	4585	3642.41	43.9437	3556.28	3728.54	21.4499
MCF7	ROADMAP_DNase	LNG.A549.ETOH002.CNCR	3961	3115.53	39.7707	3037.58	3193.48	21.2586
MCF7	ROADMAP_DNase	MUS.LEG.FET	4323	3385.59	44.6158	3298.14	3473.04	21.0107
MCF7	ROADMAP_DNase	MUS.HSMMT	4685	3842.78	40.0917	3764.2	3921.36	21.0073
MCF7	ROADMAP_DNase	SKIN.PEN.FRSK.FIB.01	4497	3565.48	44.5016	3478.26	3652.7	20.9323
MCF7	ROADMAP_DNase	MUS.TRNK.FET	4155	3269.19	42.4247	3186.04	3352.34	20.8796
MCF7	ROADMAP_DNase	SKIN.PEN.FRSK.MEL.01	3824	2987.99	40.4129	2908.78	3067.2	20.6867
MCF7	ROADMAP_DNase	BRST.HMEC	3699	2878.27	40.1874	2799.5	2957.04	20.4226
MCF7	ROADMAP_DNase	MUS.HSMM	4485	3613.16	43.9016	3527.11	3699.21	19.859
MCF7	ROADMAP_DNase	BRST.HMEC.35	3564	2724.17	42.322	2641.22	2807.12	19.8438
MCF7	ROADMAP_DNase	OVRY	3978	3199.6	39.3875	3122.4	3276.8	19.7626
MCF7	ROADMAP_DNase	SKIN.PEN.FRSK.FIB.02	4385	3445.28	47.7813	3351.63	3538.93	19.6671
MCF7	ROADMAP_DNase	GI.STMC.GAST	2800	2095.05	35.9245	2024.64	2165.46	19.6231
MCF7	ROADMAP_DNase	ESDR.H1.MSC	3846	2940.9	46.341	2850.07	3031.73	19.5313
MCF7	ROADMAP_DNase	ESDR.H1.BMP4.MESO	3799	3014.53	40.4341	2935.28	3093.78	19.4012
MCF7	ROADMAP_DNase	HRT.FET	4128	3310.51	42.2418	3227.72	3393.3	19.3526
MCF7	ROADMAP_DNase	LNG.IMR90	4348	3471.76	45.6531	3382.28	3561.24	19.1934
MCF7	ROADMAP_DNase	SKIN.NHEK	4378	3603.62	41.1108	3523.04	3684.2	18.8364
MCF7	ROADMAP_DNase	SKIN.PEN.FRSK.KER.02	3879	3052.78	43.9593	2966.62	3138.94	18.7951
MCF7	ROADMAP_DNase	CRVX.HELAS3.CNCR	3141	2407.86	39.379	2330.68	2485.04	18.6175
MCF7	ROADMAP_DNase	GI.L.INT.FET	3078	2390.86	37.1723	2318	2463.72	18.4853
MCF7	ROADMAP_DNase	BLD.MOB.CD34.PC.F	3538	2796.67	40.3805	2717.52	2875.82	18.3586
MCF7	ROADMAP_DNase	LNG.NHLF	4166	3294.49	47.6177	3201.16	3387.82	18.3022
MCF7	ROADMAP_DNase	BLD.CD3.PPC	3510	2844.3	37.7152	2770.38	2918.22	17.6507
MCF7	ROADMAP_DNase	ADRL.GLND.FET	4006	3248.82	44.046	3162.49	3335.15	17.1907
MCF7	ROADMAP_DNase	KID.FET	4739	3971.66	44.7054	3884.04	4059.28	17.1644
MCF7	ROADMAP_DNase	GI.S.INT.FET	2550	1912.41	37.1481	1839.6	1985.22	17.1635
MCF7	ROADMAP_DNase	PANC	3524	2832.19	40.4059	2752.99	2911.39	17.1215
MCF7	ROADMAP_DNase	MUS.PSOAS	3869	3211.89	39.0767	3135.3	3288.48	16.8159
MCF7	ROADMAP_DNase	GI.S.INT	3593	2817.57	46.2674	2726.89	2908.25	16.7598
MCF7	ROADMAP_DNase	ESC.H9	2769	2174.14	35.5727	2104.42	2243.86	16.7224
MCF7	ROADMAP_DNase	BRN.NHA	4057	3287.75	46.049	3197.49	3378.01	16.705
MCF7	ROADMAP_DNase	BLD.MOB.CD34.PC.M	3355	2662.08	41.9046	2579.95	2744.21	16.5357
MCF7	ROADMAP_DNase	BLD.CD3.CPC	2924	2307.32	38.4426	2231.97	2382.67	16.0416
MCF7	ROADMAP_DNase	BLD.CD19.PPC	3220	2588.49	40.799	2508.52	2668.46	15.4786
MCF7	ROADMAP_DNase	PLCNT.FET	4371	3626.03	48.3082	3531.35	3720.71	15.4212
MCF7	ROADMAP_DNase	ESDR.H1.BMP4.TROP	3182	2528.78	42.6775	2445.13	2612.43	15.306
MCF7	ROADMAP_DNase	ESC.H1	3411	2793.72	40.6754	2714	2873.44	15.1758
MCF7	ROADMAP_DNase	THYM.FET	3604	2984.19	40.9046	2904.02	3064.36	15.1526
MCF7	ROADMAP_DNase	ESDR.H1.NEUR.PROG	3595	2996.56	39.8701	2918.41	3074.71	15.0098
MCF7	ROADMAP_DNase	LIV.HEPG2.CNCR	2924	2356.95	38.7893	2280.92	2432.98	14.6187
MCF7	ROADMAP_DNase	BLD.K562.CNCR	3700	3053.74	44.9279	2965.68	3141.8	14.3844
MCF7	ROADMAP_DNase	BLD.GM12878	3061	2502.6	39.2024	2425.76	2579.44	14.244
MCF7	ROADMAP_DNase	BLD.CD56.PC	2952	2415.56	37.8205	2341.43	2489.69	14.1838
MCF7	ROADMAP_DNase	BRN.FET.M	3713	3078.81	44.9358	2990.74	3166.88	14.1132
MCF7	ROADMAP_DNase	BRN.FET.F	3973	3289.3	48.5492	3194.14	3384.46	14.0826
MCF7	ROADMAP_DNase	BLD.CD14.MONO	3221	2652.88	40.5072	2573.49	2732.27	14.0252
MCF7	ROADMAP_DNase	BLD.CD14.PC	2501	2009.88	36.8193	1937.71	2082.05	13.3386
MCF7	ROADMAP_DNase	IPSC.DF.6.9	4741	4226.12	47.0906	4133.82	4318.42	10.9338
MCF7	ROADMAP_DNase	IPSC.DF.19.11	4895	4408.69	48.489	4313.65	4503.73	10.0293
MDAMB231	ROADMAP_DNase	VAS.HUVEC	3320	1976.87	33.255	1911.69	2042.05	40.3889
MDAMB231	ROADMAP_DNase	MUS.HSMMT	4769	3389.27	37.1241	3316.51	3462.03	37.1653
MDAMB231	ROADMAP_DNase	LNG.IMR90	4562	3065.58	40.623	2985.96	3145.2	36.8368
MDAMB231	ROADMAP_DNase	LNG.A549.ETOH002.CNCR	4155	2751.12	38.423	2675.81	2826.43	36.5375
MDAMB231	ROADMAP_DNase	ESDR.H1.MSC	4077	2605.11	41.2905	2524.18	2686.04	35.6472
MDAMB231	ROADMAP_DNase	SKIN.PEN.FRSK.FIB.02	4542	3047.7	42.9419	2963.53	3131.87	34.7981
MDAMB231	ROADMAP_DNase	SKIN.PEN.FRSK.FIB.01	4628	3153.23	42.569	3069.79	3236.67	34.6442
MDAMB231	ROADMAP_DNase	GI.STMC.GAST	2972	1849.03	33.9891	1782.41	1915.65	33.0391
MDAMB231	ROADMAP_DNase	SKIN.PEN.FRSK.MEL.01	3844	2627.19	37.1382	2554.4	2699.98	32.7644
MDAMB231	ROADMAP_DNase	GI.S.INT.FET	2717	1686.75	31.6768	1624.66	1748.84	32.5238
MDAMB231	ROADMAP_DNase	BLD.CD3.PPC	3866	2552.48	40.4856	2473.13	2631.83	32.4442
MDAMB231	ROADMAP_DNase	GI.S.INT	3767	2498.4	39.2086	2421.55	2575.25	32.3552
MDAMB231	ROADMAP_DNase	MUS.HSMM	4554	3181.09	42.5631	3097.67	3264.51	32.2559
MDAMB231	ROADMAP_DNase	HRT.FET	4173	2917.84	38.9723	2841.45	2994.23	32.2064
MDAMB231	ROADMAP_DNase	LNG.NHLF	4313	2887.32	44.5441	2800.01	2974.63	32.006
MDAMB231	ROADMAP_DNase	GI.STMC.FET	3730	2423.46	40.98	2343.14	2503.78	31.8824
MDAMB231	ROADMAP_DNase	GI.L.INT.FET	3200	2107.41	34.4659	2039.86	2174.96	31.7006
MDAMB231	ROADMAP_DNase	BLD.CD14.PC	2823	1774.52	33.1024	1709.64	1839.4	31.6739
MDAMB231	ROADMAP_DNase	OVRY	4168	2853.63	41.7229	2771.85	2935.41	31.5024
MDAMB231	ROADMAP_DNase	SKIN.NHEK	4484	3174.5	41.7248	3092.72	3256.28	31.3842
MDAMB231	ROADMAP_DNase	BLD.CD19.PPC	3550	2314.42	39.4111	2237.17	2391.67	31.3511
MDAMB231	ROADMAP_DNase	BRST.HMEC	3714	2545.34	37.3353	2472.16	2618.52	31.3018
MDAMB231	ROADMAP_DNase	MUS.LEG.FET	4260	2971.29	41.1929	2890.55	3052.03	31.2848
MDAMB231	ROADMAP_DNase	BRN.NHA	4238	2884.35	43.967	2798.17	2970.53	30.7879
MDAMB231	ROADMAP_DNase	BRST.HMEC.35	3628	2393.72	40.4498	2314.44	2473	30.5139
MDAMB231	ROADMAP_DNase	CRVX.HELAS3.CNCR	3342	2121.76	40.5625	2042.26	2201.26	30.083
MDAMB231	ROADMAP_DNase	BLD.K562.CNCR	4027	2770.89	42.0574	2688.46	2853.32	29.8666
MDAMB231	ROADMAP_DNase	BLD.GM12878	3371	2231.72	38.3556	2156.54	2306.9	29.7031
MDAMB231	ROADMAP_DNase	BLD.CD14.MONO	3475	2344.58	38.0651	2269.97	2419.19	29.697
MDAMB231	ROADMAP_DNase	MUS.TRNK.FET	4066	2863.26	41.1832	2782.54	2943.98	29.2047
MDAMB231	ROADMAP_DNase	MUS.PSOAS	4187	2850.47	46.0361	2760.24	2940.7	29.0322
MDAMB231	ROADMAP_DNase	SKIN.PEN.FRSK.KER.02	3911	2687.57	42.1499	2604.96	2770.18	29.0257
MDAMB231	ROADMAP_DNase	BLD.MOB.CD34.PC.F	3612	2474.25	40.0115	2395.83	2552.67	28.4356
MDAMB231	ROADMAP_DNase	BLD.CD3.CPC	3199	2057.33	40.7867	1977.39	2137.27	27.9912
MDAMB231	ROADMAP_DNase	BLD.MOB.CD34.PC.M	3450	2342.49	39.7008	2264.68	2420.3	27.8964
MDAMB231	ROADMAP_DNase	SKIN.NHDFAD	4515	3216.8	46.6407	3125.38	3308.22	27.8341
MDAMB231	ROADMAP_DNase	PLCNT.FET	4446	3219.22	45.1336	3130.76	3307.68	27.1811
MDAMB231	ROADMAP_DNase	LNG.FET	4503	3339.18	44.0373	3252.87	3425.49	26.4281
MDAMB231	ROADMAP_DNase	ESDR.H1.BMP4.MESO	3704	2642.34	40.4311	2563.1	2721.58	26.2585
MDAMB231	ROADMAP_DNase	LIV.HEPG2.CNCR	3061	2100.6	36.6419	2028.78	2172.42	26.2105
MDAMB231	ROADMAP_DNase	BLD.CD56.PC	3244	2149.2	42.1328	2066.62	2231.78	25.9845
MDAMB231	ROADMAP_DNase	PANC	3635	2495.69	43.9381	2409.57	2581.81	25.9299
MDAMB231	ROADMAP_DNase	THYM.FET	3725	2622.74	42.9749	2538.51	2706.97	25.6489
MDAMB231	ROADMAP_DNase	KID.FET	4595	3493.87	42.9613	3409.67	3578.07	25.6308
MDAMB231	ROADMAP_DNase	ADRL.GLND.FET	3964	2876.59	45.7989	2786.82	2966.36	23.7432
MDAMB231	ROADMAP_DNase	ESDR.H1.BMP4.TROP	3144	2220.51	39.8671	2142.37	2298.65	23.1642
MDAMB231	ROADMAP_DNase	ESC.H9	2752	1906.92	39.7966	1828.92	1984.92	21.235
MDAMB231	ROADMAP_DNase	IPSC.DF.19.11	4737	3880.44	41.4427	3799.21	3961.67	20.6685
MDAMB231	ROADMAP_DNase	ESDR.H1.NEUR.PROG	3485	2615.19	43.2651	2530.39	2699.99	20.1042
MDAMB231	ROADMAP_DNase	ESC.H1	3304	2443.25	44.4682	2356.09	2530.41	19.3565
MDAMB231	ROADMAP_DNase	IPSC.DF.6.9	4584	3709.35	47.6107	3616.03	3802.67	18.3709
MDAMB231	ROADMAP_DNase	BRN.FET.F	3631	2861.16	44.8501	2773.25	2949.07	17.1647
MDAMB231	ROADMAP_DNase	BRN.FET.M	3396	2668.88	43.961	2582.72	2755.04	16.5401
T47D	ROADMAP_DNase	ESDR.H1.MSC	4317	3039.25	37.2066	2966.33	3112.17	34.342
T47D	ROADMAP_DNase	SKIN.PEN.FRSK.FIB.02	4786	3551.01	38.7678	3475.03	3626.99	31.8561
T47D	ROADMAP_DNase	VAS.HUVEC	3499	2299.69	38.8313	2223.58	2375.8	30.8851
T47D	ROADMAP_DNase	SKIN.PEN.FRSK.FIB.01	4940	3680.3	41.0556	3599.83	3760.77	30.6828
T47D	ROADMAP_DNase	MUS.LEG.FET	4720	3463.06	42.3632	3380.03	3546.09	29.6705
T47D	ROADMAP_DNase	LNG.IMR90	4800	3570.78	41.6524	3489.14	3652.42	29.5114
T47D	ROADMAP_DNase	GI.S.INT	4137	2893.24	42.2123	2810.5	2975.98	29.4644
T47D	ROADMAP_DNase	LNG.FET	5252	3891.16	46.3746	3800.27	3982.05	29.3445
T47D	ROADMAP_DNase	BLD.CD3.CPC	3402	2371.18	35.3717	2301.85	2440.51	29.1425
T47D	ROADMAP_DNase	PANC	4062	2911.39	39.7761	2833.43	2989.35	28.9272
T47D	ROADMAP_DNase	BLD.CD3.PPC	4093	2930.53	40.4586	2851.23	3009.83	28.7323
T47D	ROADMAP_DNase	GI.STMC.FET	4123	2821.52	45.7853	2731.78	2911.26	28.4257
T47D	ROADMAP_DNase	GI.S.INT.FET	2950	1949.28	35.3799	1879.94	2018.62	28.285
T47D	ROADMAP_DNase	HRT.FET	4699	3399.74	46.6088	3308.39	3491.09	27.8759
T47D	ROADMAP_DNase	BLD.GM12878	3566	2584.05	35.4188	2514.63	2653.47	27.724
T47D	ROADMAP_DNase	LNG.A549.ETOH002.CNCR	4405	3195.73	43.7589	3109.96	3281.5	27.6348
T47D	ROADMAP_DNase	KID.FET	5255	4064.33	43.534	3979	4149.66	27.3503
T47D	ROADMAP_DNase	GI.STMC.GAST	3252	2148.69	40.6335	2069.05	2228.33	27.1527
T47D	ROADMAP_DNase	SKIN.PEN.FRSK.MEL.01	4257	3063.23	44.1224	2976.75	3149.71	27.0559
T47D	ROADMAP_DNase	BRST.HMEC.35	3910	2795.91	41.2793	2715	2876.82	26.9891
T47D	ROADMAP_DNase	BLD.CD19.PPC	3767	2665.36	41.0318	2584.94	2745.78	26.8485
T47D	ROADMAP_DNase	LNG.NHLF	4586	3389.2	44.6101	3301.76	3476.64	26.828
T47D	ROADMAP_DNase	MUS.TRNK.FET	4567	3348.45	45.6146	3259.05	3437.85	26.714
T47D	ROADMAP_DNase	MUS.PSOAS	4375	3303.51	40.2754	3224.57	3382.45	26.6041
T47D	ROADMAP_DNase	BRN.NHA	4479	3381.25	41.6167	3299.68	3462.82	26.3777
T47D	ROADMAP_DNase	MUS.HSMM	4923	3720.15	46.1454	3629.7	3810.6	26.0665
T47D	ROADMAP_DNase	BRST.HMEC	4102	2971.48	43.4447	2886.33	3056.63	26.022
T47D	ROADMAP_DNase	BRN.FET.F	4331	3354.06	37.5462	3280.47	3427.65	26.0197
T47D	ROADMAP_DNase	OVRY	4465	3291.72	45.5632	3202.42	3381.02	25.7506
T47D	ROADMAP_DNase	ESC.H9	3153	2210.01	36.685	2138.11	2281.91	25.7051
T47D	ROADMAP_DNase	BLD.CD56.PC	3451	2483.61	37.7589	2409.6	2557.62	25.6202
T47D	ROADMAP_DNase	THYM.FET	4135	3055.32	42.1706	2972.67	3137.97	25.6027
T47D	ROADMAP_DNase	MUS.HSMMT	5158	3955.17	47.0849	3862.88	4047.46	25.546
T47D	ROADMAP_DNase	SKIN.NHDFAD	4949	3761.86	47.0345	3669.67	3854.05	25.2398
T47D	ROADMAP_DNase	BLD.MOB.CD34.PC.F	4007	2870.13	45.098	2781.74	2958.52	25.2089
T47D	ROADMAP_DNase	BLD.K562.CNCR	4257	3162.85	43.4744	3077.64	3248.06	25.1677
T47D	ROADMAP_DNase	SKIN.PEN.FRSK.KER.02	4227	3137.75	43.3206	3052.84	3222.66	25.1439
T47D	ROADMAP_DNase	SKIN.NHEK	4802	3707.96	44.3043	3621.12	3794.8	24.6938
T47D	ROADMAP_DNase	ADRL.GLND.FET	4440	3336.27	45.2142	3247.65	3424.89	24.4112
T47D	ROADMAP_DNase	ESDR.H1.NEUR.PROG	4026	3064.43	39.4457	2987.12	3141.74	24.377
T47D	ROADMAP_DNase	BLD.MOB.CD34.PC.M	3812	2729.83	44.5147	2642.58	2817.08	24.3104
T47D	ROADMAP_DNase	GI.L.INT.FET	3482	2443.95	43.5046	2358.68	2529.22	23.8607
T47D	ROADMAP_DNase	PLCNT.FET	4871	3743.86	47.2592	3651.23	3836.49	23.8502
T47D	ROADMAP_DNase	BRN.FET.M	4056	3136.54	38.8939	3060.31	3212.77	23.6402
T47D	ROADMAP_DNase	ESDR.H1.BMP4.MESO	4130	3092.1	45.3833	3003.15	3181.05	22.8696
T47D	ROADMAP_DNase	CRVX.HELAS3.CNCR	3487	2482.29	44.0421	2395.97	2568.61	22.8125
T47D	ROADMAP_DNase	BLD.CD14.MONO	3671	2722.02	42.4928	2638.73	2805.31	22.3327
T47D	ROADMAP_DNase	ESDR.H1.BMP4.TROP	3465	2601.19	39.1342	2524.49	2677.89	22.073
T47D	ROADMAP_DNase	LIV.HEPG2.CNCR	3310	2420.24	41.7264	2338.46	2502.02	21.3237
T47D	ROADMAP_DNase	ESC.H1	3805	2847.32	47.6449	2753.94	2940.7	20.1004
T47D	ROADMAP_DNase	BLD.CD14.PC	2863	2055.4	40.3134	1976.39	2134.41	20.033
T47D	ROADMAP_DNase	IPSC.DF.6.9	5306	4328.76	50.2435	4230.28	4427.24	19.4501
T47D	ROADMAP_DNase	IPSC.DF.19.11	5458	4522.85	51.4368	4422.03	4623.67	18.1806
B80T5	TRANSCRIPTION FACTOR	ERP000783.ctcf.mcf10a	1261	575.96	20.6348	535.516	616.404	33.1982
B80T5	TRANSCRIPTION FACTOR	ENCSR000BNO.ctcf.t47d	1058	471.17	17.6938	436.49	505.85	33.1658
B80T5	TRANSCRIPTION FACTOR	GSE46055.kdm5b.mdamb231	1877	1092.74	25.8401	1042.09	1143.39	30.3505
B80T5	TRANSCRIPTION FACTOR	GSE46055.kdm5b.t47d	1237	646.54	19.872	607.591	685.489	29.7131
B80T5	TRANSCRIPTION FACTOR	ERP000209.rad21.mcf7	1637	915.39	24.8177	866.747	964.033	29.0765
B80T5	TRANSCRIPTION FACTOR	ERP000209.stag1.mcf7	1820	1023.89	27.9125	969.181	1078.6	28.5216
B80T5	TRANSCRIPTION FACTOR	ENCSR000DWH.ctcf.mcf7	1704	990.86	27.0857	937.772	1043.95	26.329
B80T5	TRANSCRIPTION FACTOR	ENCSR000DMS.ctcf.mcf7	1467	836	24.3344	788.305	883.695	25.9304
B80T5	TRANSCRIPTION FACTOR	GSE70764.ctcf.mcf7	1507	854.28	25.967	803.385	905.175	25.1365
B80T5	TRANSCRIPTION FACTOR	ENCSR000DPB.stat3.mcf10a	1784	1184.19	24.372	1136.42	1231.96	24.6106
B80T5	TRANSCRIPTION FACTOR	ERP000380.ctcf.mcf7	1354	744.26	24.9345	695.388	793.132	24.4537
B80T5	TRANSCRIPTION FACTOR	ENCSR000BTQ.rad21.mcf7	1746	987.86	31.2174	926.674	1049.05	24.2858
B80T5	TRANSCRIPTION FACTOR	ENCSR000AHD.ctcf.mcf7	1596	903.74	29.2649	846.381	961.099	23.6549
B80T5	TRANSCRIPTION FACTOR	ENCSR000DMR.ctcf.mcf7	1791	1094.84	29.6671	1036.69	1152.99	23.4657
B80T5	TRANSCRIPTION FACTOR	GSE72082.rad21.mcf7	1869	1140.48	31.7756	1078.2	1202.76	22.9271
B80T5	TRANSCRIPTION FACTOR	ENCSR000DMO.ctcf.mcf7	1957	1329.91	28.0191	1274.99	1384.83	22.3808
B80T5	TRANSCRIPTION FACTOR	GSE66081.jun.mdamb231	2261	1567.48	31.9499	1504.86	1630.1	21.7065
B80T5	TRANSCRIPTION FACTOR	ENCSR000EGG.rcor1.k562	2009	1396.27	28.9709	1339.49	1453.05	21.1499
B80T5	TRANSCRIPTION FACTOR	ENCSR000BUL.max.mcf7	1357	852.89	23.9013	806.044	899.736	21.0913
B80T5	TRANSCRIPTION FACTOR	ENCSR000DOQ.stat3.mcf10a	1308	878.93	20.5433	838.665	919.195	20.8862
B80T5	TRANSCRIPTION FACTOR	ENCSR000DOO.fos.mcf10a	1668	1150.96	24.768	1102.41	1199.51	20.8753
B80T5	TRANSCRIPTION FACTOR	ENCSR000DON.fos.mcf10a	1561	1075.46	23.6171	1029.17	1121.75	20.5589
B80T5	TRANSCRIPTION FACTOR	ENCSR000BKY.foxa1.t47d	1968	1357.36	29.9213	1298.71	1416.01	20.4082
B80T5	TRANSCRIPTION FACTOR	ENCSR000DOP.fos.mcf10a	1805	1254.95	27.0806	1201.87	1308.03	20.3116
B80T5	TRANSCRIPTION FACTOR	GSE66081.tead4.mdamb231	721	381.38	16.909	348.238	414.522	20.0851
B80T5	TRANSCRIPTION FACTOR	ENCSR000DOS.myc.mcf10a	1220	745.33	23.747	698.786	791.874	19.9886
B80T5	TRANSCRIPTION FACTOR	ENCSR000DOT.fos.mcf10a	1679	1161.48	25.9905	1110.54	1212.42	19.9119
B80T5	TRANSCRIPTION FACTOR	ENCSR000DML.ctcf.mcf7	1674	1121.43	29.1524	1064.29	1178.57	18.9545
B80T5	TRANSCRIPTION FACTOR	ENCSR000BMX.gata3.t47d	1506	1000.81	27.7826	946.356	1055.26	18.1837
B80T5	TRANSCRIPTION FACTOR	ENCSR000BUI.fosl2.mcf7	812	515.23	16.4856	482.918	547.542	18.0018
B80T5	TRANSCRIPTION FACTOR	ENCSR468LUO.sin3a.mcf7	873	523.01	19.542	484.708	561.312	17.9097
B80T5	TRANSCRIPTION FACTOR	GSE66081.yap1.mdamb231	566	291.34	15.6439	260.678	322.002	17.557
B80T5	TRANSCRIPTION FACTOR	ENCSR000DOZ.stat3.mcf10a	811	506.09	17.4032	471.98	540.2	17.5204
B80T5	TRANSCRIPTION FACTOR	ENCSR000DMV.ctcf.mcf7	1747	1241.51	28.9906	1184.69	1298.33	17.4363
B80T5	TRANSCRIPTION FACTOR	ENCSR000BST.gata3.mcf7	1749	1285.71	26.6493	1233.48	1337.94	17.3847
B80T5	TRANSCRIPTION FACTOR	GSE72249.foxa1.mcf7	1406	979.28	24.7941	930.683	1027.88	17.2105
B80T5	TRANSCRIPTION FACTOR	ENCSR663ZZZ.mnt.mcf7	876	571.78	18.3086	535.895	607.665	16.6163
B80T5	TRANSCRIPTION FACTOR	ENCSR000BTP.hdac2.mcf7	1040	697.51	20.7333	656.873	738.147	16.5189
B80T5	TRANSCRIPTION FACTOR	GSE21234.tfap2c.mcf7	1874	1390.59	29.4595	1332.85	1448.33	16.4093
B80T5	TRANSCRIPTION FACTOR	GSE36351.tfap2c.mcf7	1871	1390.51	29.4541	1332.78	1448.24	16.3132
B80T5	TRANSCRIPTION FACTOR	GSE40724.pgr.t47d	1818	1359.96	28.2528	1304.58	1415.34	16.2122
B80T5	TRANSCRIPTION FACTOR	ERP000901.crebbp.mcf7	1399	1005.36	24.4175	957.502	1053.22	16.1212
B80T5	TRANSCRIPTION FACTOR	ENCSR000DMQ.myc.mcf7	929	604.01	20.2252	564.369	643.651	16.0685
B80T5	TRANSCRIPTION FACTOR	ENCSR387UWP.hdac1.k562	1432	1018.6	25.7995	968.033	1069.17	16.0235
B80T5	TRANSCRIPTION FACTOR	ENCSR000BUY.nr2f2.mcf7	1236	912.93	21.2247	871.329	954.531	15.2214
B80T5	TRANSCRIPTION FACTOR	ENCSR000BUM.sin3a.mcf7	985	685.84	19.6735	647.28	724.4	15.2063
B80T5	TRANSCRIPTION FACTOR	ENCSR636EYA.ctbp1.mcf7	1091	760.49	21.8523	717.659	803.321	15.1247
B80T5	TRANSCRIPTION FACTOR	ERP000380.foxa1.mcf7	1219	868.6	23.2982	822.935	914.265	15.0398
B80T5	TRANSCRIPTION FACTOR	ENCSR000DMM.myc.mcf7	1415	1049.03	24.6583	1000.7	1097.36	14.8417
B80T5	TRANSCRIPTION FACTOR	GSE76454.znf143.mcf7	1420	1015.02	27.3496	961.415	1068.63	14.8075
B80T5	TRANSCRIPTION FACTOR	ENCSR697CUP.hcfc1.mcf7	349	186.68	10.993	165.134	208.226	14.7658
B80T5	TRANSCRIPTION FACTOR	ENCSR000BSR.cebpb.mcf7	1563	1112.74	30.7429	1052.48	1173	14.646
B80T5	TRANSCRIPTION FACTOR	GSE46055.kdm5b.mcf7	400	221.55	12.2073	197.624	245.476	14.6183
B80T5	TRANSCRIPTION FACTOR	ENCSR234VCE.dpf2.mcf7	976	670.76	21.3007	629.011	712.509	14.33
B80T5	TRANSCRIPTION FACTOR	ENCSR000DOM.myc.mcf10a	546	320.27	15.8636	289.177	351.363	14.2294
B80T5	TRANSCRIPTION FACTOR	ENCSR395HWC.ikzf1.k562	1771	1340.64	30.4085	1281.04	1400.24	14.1526
B80T5	TRANSCRIPTION FACTOR	GSE41820.ahr.mcf7	2848	2355.07	34.9234	2286.62	2423.52	14.1146
B80T5	TRANSCRIPTION FACTOR	ENCSR005NMT.id3.k562	1186	849.5	23.8575	802.739	896.261	14.1046
B80T5	TRANSCRIPTION FACTOR	GSE51274.gata3.mcf7	1155	833.61	23.1569	788.223	878.997	13.8788
B80T5	TRANSCRIPTION FACTOR	ENCSR004GKA.zeb2.k562	1107	781.24	23.5814	735.02	827.46	13.8143
B80T5	TRANSCRIPTION FACTOR	ENCSR416QLJ.cbfb.k562	2058	1597.92	33.4588	1532.34	1663.5	13.7507
B80T5	TRANSCRIPTION FACTOR	ENCSR000EWX.e2f1.mcf7	684	442.12	17.6637	407.499	476.741	13.6936
B80T5	TRANSCRIPTION FACTOR	GSE51274.gata3.t47d	862	595.5	19.9972	556.305	634.695	13.3269
B80T5	TRANSCRIPTION FACTOR	ENCSR000BUK.gabpa.mcf7	406	226.47	13.5486	199.915	253.025	13.2508
B80T5	TRANSCRIPTION FACTOR	ENCSR085QEV.nbn.k562	903	600.96	22.9289	556.019	645.901	13.1729
B80T5	TRANSCRIPTION FACTOR	GSE40591.brca1.mcf10a	412	241.92	13.0389	216.364	267.476	13.044
B80T5	TRANSCRIPTION FACTOR	GSE48930.esr1.mcf7	1356	1018.29	26.2141	966.91	1069.67	12.8828
B80T5	TRANSCRIPTION FACTOR	ENCSR115SMW.pknox1.k562	1346	1028.74	24.7532	980.224	1077.26	12.8169
B80T5	TRANSCRIPTION FACTOR	GSE62425.e2f1.hmec1	278	141.03	10.7125	120.034	162.026	12.7861
B80T5	TRANSCRIPTION FACTOR	ENCSR000EVD.znf263.hek293	1881	1452.39	33.6133	1386.51	1518.27	12.7512
B80T5	TRANSCRIPTION FACTOR	ENCSR000BSS.elf1.mcf7	694	447.11	19.8321	408.239	485.981	12.449
B80T5	TRANSCRIPTION FACTOR	ENCSR107GRP.mllt1.k562	1003	712.84	23.5744	666.634	759.046	12.3083
B80T5	TRANSCRIPTION FACTOR	ENCSR017CEO.cux1.mcf7	548	347.75	16.3153	315.772	379.728	12.2737
B80T5	TRANSCRIPTION FACTOR	ERP000783.esr1.mcf7	1629	1294.34	27.35	1240.73	1347.95	12.2362
B80T5	TRANSCRIPTION FACTOR	ERP005838.nrip1.mcf7	1282	998.76	24.2162	951.296	1046.22	11.6963
B80T5	TRANSCRIPTION FACTOR	ENCSR348JOJ.mta1.mcf7	401	257.91	12.3043	233.794	282.026	11.6293
B80T5	TRANSCRIPTION FACTOR	GSE41820.arnt.mcf7	4234	3729.03	44.7361	3641.35	3816.71	11.2877
B80T5	TRANSCRIPTION FACTOR	GSE80808.foxa1.mcf7	965	725.42	21.2585	683.753	767.087	11.2699
B80T5	TRANSCRIPTION FACTOR	GSE67867.nrf1.hmec1	538	339.35	17.9091	304.248	374.452	11.0921
B80T5	TRANSCRIPTION FACTOR	ENCSR000BSU.jund.mcf7	462	300.01	14.6546	271.287	328.733	11.0539
B80T5	TRANSCRIPTION FACTOR	GSE41561.nr2f1.mcf7	1521	1218.42	27.5249	1164.47	1272.37	10.993
B80T5	TRANSCRIPTION FACTOR	ERP000901.ncoa3.mcf7	2316	1950.91	33.8061	1884.65	2017.17	10.7995
B80T5	TRANSCRIPTION FACTOR	ENCSR000BLM.ep300.t47d	554	384.67	16.0806	353.152	416.188	10.5301
B80T5	TRANSCRIPTION FACTOR	ERP001226.foxa1.mcf7	1435	1119.39	30.0286	1060.53	1178.25	10.5103
B80T5	TRANSCRIPTION FACTOR	ENCSR288IJC.maz.mcf7	373	245.05	12.1775	221.182	268.918	10.5071
B80T5	TRANSCRIPTION FACTOR	GSE41561.esr1.mcf7	1114	870.94	23.3462	825.181	916.699	10.4111
B80T5	TRANSCRIPTION FACTOR	ENCSR557JTZ.gtf2f1.mcf7	370	229.18	13.556	202.61	255.75	10.388
B80T5	TRANSCRIPTION FACTOR	ERP001226.ar.mcf7	1112	870.51	23.3496	824.745	916.275	10.3424
B80T5	TRANSCRIPTION FACTOR	ENCSR000BJS.esr1.t47d	798	576.34	21.5422	534.117	618.563	10.2896
B80T5	TRANSCRIPTION FACTOR	GSE68355.esr1.mcf7	981	755.13	22.6215	710.792	799.468	9.98477
B80T5	TRANSCRIPTION FACTOR	ENCSR000DOR.e2f4.mcf10a	326	188.59	13.9618	161.225	215.955	9.84187
B80T5	TRANSCRIPTION FACTOR	ENCSR000BKN.esr1.t47d	795	585.89	21.6813	543.395	628.385	9.64472
B80T5	TRANSCRIPTION FACTOR	GSE62428.chd8.t47d	437	283.51	15.9839	252.182	314.838	9.60279
B80T5	TRANSCRIPTION FACTOR	ENCSR000BUJ.foxm1.mcf7	343	217.21	13.2057	191.327	243.093	9.52545
B80T5	TRANSCRIPTION FACTOR	ENCSR546KCN.fosl2.mcf7	407	257.39	15.856	226.312	288.468	9.43556
B80T5	TRANSCRIPTION FACTOR	ENCSR391JII.rcor1.mcf7	330	216.75	12.1092	193.016	240.484	9.35236
B80T5	TRANSCRIPTION FACTOR	GSE72249.foxa1.t47d	656	482.26	18.918	445.181	519.339	9.18384
B80T5	TRANSCRIPTION FACTOR	ENCSR000BUO.tead4.mcf7	310	192.75	12.8073	167.648	217.852	9.15491
B80T5	TRANSCRIPTION FACTOR	GSE49952.xbp1.mdamb231	2891	2557.39	36.6057	2485.64	2629.14	9.11361
B80T5	TRANSCRIPTION FACTOR	ENCSR000DMJ.myc.mcf7	1815	1538.38	30.3554	1478.88	1597.88	9.11271
B80T5	TRANSCRIPTION FACTOR	ENCSR000BUZ.pml.mcf7	186	109.32	8.4326	92.7921	125.848	9.09328
B80T5	TRANSCRIPTION FACTOR	GSE44737.mbd3.mcf7	348	229.67	13.0245	204.142	255.198	9.08519
B80T5	TRANSCRIPTION FACTOR	GSE40762.foxm1.mdamb231	144	72.54	8.19142	56.4848	88.5952	8.72376
B80T5	TRANSCRIPTION FACTOR	ENCSR924TVL.rfx5.mcf7	265	170.67	10.9416	149.224	192.116	8.62124
B80T5	TRANSCRIPTION FACTOR	ENCSR954WVZ.esrra.mcf7	371	254.86	14.14	227.146	282.574	8.21357
B80T5	TRANSCRIPTION FACTOR	GSE31129.pgr.t47d	721	563.13	19.6194	524.676	601.584	8.04661
B80T5	TRANSCRIPTION FACTOR	GSE72931.brd4.mcf10a	1326	1093.01	29.2842	1035.61	1150.41	7.95616
B80T5	TRANSCRIPTION FACTOR	GSE60270.foxa1.mcf7	555	407.61	18.7379	370.884	444.336	7.86588
B80T5	TRANSCRIPTION FACTOR	ENCSR135ANT.nrf1.mcf7	117	67.95	6.24318	55.7134	80.1866	7.85658
B80T5	TRANSCRIPTION FACTOR	ENCSR000BTR.ep300.mcf7	396	282.01	14.6691	253.259	310.761	7.77077
B80T5	TRANSCRIPTION FACTOR	ENCSR000BVA.srf.mcf7	227	145.53	10.5203	124.91	166.15	7.74411
B80T5	TRANSCRIPTION FACTOR	ENCSR176EXN.jun.mcf7	112	63.55	6.27867	51.2438	75.8562	7.7166
B80T5	TRANSCRIPTION FACTOR	GSE23730.erg.mcf7	591	449.88	18.6549	413.316	486.444	7.56476
B80T5	TRANSCRIPTION FACTOR	ERP000209.esr1.mcf7	499	369.34	17.3416	335.35	403.33	7.47681
B80T5	TRANSCRIPTION FACTOR	ENCSR449UFF.zkscan1.mcf7	330	229.46	13.8509	202.312	256.608	7.25874
B80T5	TRANSCRIPTION FACTOR	ENCSR000BUX.egr1.mcf7	220	139.59	11.4266	117.194	161.986	7.03708
B80T5	TRANSCRIPTION FACTOR	GSE59530.foxa1.mcf7	660	517.52	20.308	477.716	557.324	7.01596
B80T5	TRANSCRIPTION FACTOR	ENCSR125ZYC.klf9.mcf7	214	144.46	9.97109	124.917	164.003	6.97416
B80T5	TRANSCRIPTION FACTOR	GSE38901.hsf1.mcf7	74	36.58	5.49964	25.8007	47.3593	6.80408
B80T5	TRANSCRIPTION FACTOR	ENCSR094ZCF.cebpg.mcf7	142	92.16	7.53003	77.4011	106.919	6.61883
B80T5	TRANSCRIPTION FACTOR	ENCSR000EWS.gata3.mcf7	417	320.62	14.6493	291.907	349.333	6.57916
B80T5	TRANSCRIPTION FACTOR	ENCSR000EWT.tcf7l2.mcf7	259	176.39	12.6458	151.604	201.176	6.53259
B80T5	TRANSCRIPTION FACTOR	ERP000901.ncoa2.mcf7	597	474.78	18.8377	437.858	511.702	6.48804
B80T5	TRANSCRIPTION FACTOR	ENCSR000BVO.jund.t47d	244	164.39	12.6234	139.648	189.132	6.30652
B80T5	TRANSCRIPTION FACTOR	ENCSR000BQD.esr1.t47d	408	312.43	15.2218	282.595	342.265	6.27851
B80T5	TRANSCRIPTION FACTOR	GSE37403.snapc1.mcf10a	73	35.33	6.03702	23.4974	47.1626	6.23984
B80T5	TRANSCRIPTION FACTOR	ENCSR000EWU.znf217.mcf7	274	192.29	13.1551	166.506	218.074	6.21128
B80T5	TRANSCRIPTION FACTOR	GSE48930.ar.mcf7	1077	930.18	23.8643	883.406	976.954	6.1523
B80T5	TRANSCRIPTION FACTOR	ENCSR000DMP.myc.mcf7	127	80.51	7.65743	65.5014	95.5186	6.07123
B80T5	TRANSCRIPTION FACTOR	GSE55921.brd4.mcf7	150	95.91	9.00179	78.2665	113.554	6.0088
B80T5	TRANSCRIPTION FACTOR	ENCSR382WLL.elk1.mcf7	115	70.93	7.72279	55.7933	86.0667	5.70649
B80T5	TRANSCRIPTION FACTOR	ENCSR155VDK.zbtb11.mcf7	47	25.08	4.02437	17.1922	32.9678	5.44681
B80T5	TRANSCRIPTION FACTOR	ENCSR000BUN.tcf12.mcf7	265	201.16	11.7445	178.141	224.179	5.43573
B80T5	TRANSCRIPTION FACTOR	GSE35109.esr1.mcf7	160	106.53	9.88975	87.1461	125.914	5.40661
B80T5	TRANSCRIPTION FACTOR	GSE74716.smarca4.mcf10a	472	389.59	15.6076	358.999	420.181	5.28011
B80T5	TRANSCRIPTION FACTOR	GSE71276.esr1.mcf7	47	23.95	4.42759	15.2719	32.6281	5.20599
B80T5	TRANSCRIPTION FACTOR	ERP000901.ncoa1.mcf7	453	375.57	15.0227	346.125	405.015	5.1542
B80T5	TRANSCRIPTION FACTOR	GSE40591.palb2.mcf10a	58	32.23	5.04896	22.334	42.126	5.10402
B80T5	TRANSCRIPTION FACTOR	ENCSR000BSP.rest.mcf7	307	234.67	14.3513	206.541	262.799	5.03995
B80T5	TRANSCRIPTION FACTOR	ENCSR000AHF.taf1.mcf7	75	45.71	6.07411	33.8047	57.6153	4.8221
B80T5	TRANSCRIPTION FACTOR	GSE45822.esr1.mcf7	671	569.31	21.5302	527.111	611.509	4.72313
B80T5	TRANSCRIPTION FACTOR	GSE60270.esr1.mcf7	174	128.57	9.8075	109.347	147.793	4.63217
B80T5	TRANSCRIPTION FACTOR	GSE72249.esr1.t47d	166	121.05	9.90702	101.632	140.468	4.53719
B80T5	TRANSCRIPTION FACTOR	GSE68355.esr1.t47d	211	161.18	11.0201	139.581	182.779	4.52084
B80T5	TRANSCRIPTION FACTOR	GSE45852.hsf1.mcf7	39	21.12	3.97538	13.3283	28.9117	4.49768
B80T5	TRANSCRIPTION FACTOR	ENCSR912NMR.nono.mcf7	135	96.8	8.50431	80.1316	113.468	4.49184
B80T5	TRANSCRIPTION FACTOR	GSE47027.nr5a2.mcf7	151	105.54	10.766	84.4386	126.641	4.22254
B80T5	TRANSCRIPTION FACTOR	ENCSR427BBI.mllt1.mcf7	141	102.36	9.39645	83.943	120.777	4.11219
B80T5	TRANSCRIPTION FACTOR	GSE41561.klf4.mcf7	171	126.18	10.999	104.622	147.738	4.07493
B80T5	TRANSCRIPTION FACTOR	GSE40762.foxm1.mcf7	136	101.79	8.43549	85.2564	118.324	4.05549
B80T5	TRANSCRIPTION FACTOR	ENCSR555PBN.mafk.mcf7	235	185.3	12.3865	161.023	209.577	4.01245
B80T5	TRANSCRIPTION FACTOR	ENCSR000EWV.gata3.mcf7	109	80.92	7.30114	66.6098	95.2302	3.84597
B80T5	TRANSCRIPTION FACTOR	GSE68356.esr1.mcf7	222	178.99	11.8018	155.858	202.122	3.64436
B80T5	TRANSCRIPTION FACTOR	GSE60270.tfap2a.mcf7	212	173.29	10.749	152.222	194.358	3.60126
B80T5	TRANSCRIPTION FACTOR	ENCSR000BLL.esr1.t47d	108	79.18	8.14934	63.2073	95.1527	3.53648
B80T5	TRANSCRIPTION FACTOR	ENCSR197DJH.srebf1.mcf7	139	108.33	8.90245	90.8812	125.779	3.44512
B80T5	TRANSCRIPTION FACTOR	GSE38901.hsf1.mcf10a	18	8.49	3.06658	2.47949	14.5005	3.10117
B80T5	TRANSCRIPTION FACTOR	GSE37403.snapc4.mcf10a	38	24.28	4.64949	15.167	33.393	2.95086
B80T5	TRANSCRIPTION FACTOR	ERP002305.esr1.mcf7	3	0.8	0.932034	-1.02679	2.62679	2.36043
B80T5	TRANSCRIPTION FACTOR	GSE72082.gabpa.mcf7	91	72.18	8.03198	56.4373	87.9227	2.34313
B80T5	TRANSCRIPTION FACTOR	GSE41561.tle3.mcf7	190	163.33	12.2425	139.335	187.325	2.17847
B80T5	TRANSCRIPTION FACTOR	ENCSR062HDL.hsf1.mcf7	21	15.02	2.83549	9.46244	20.5776	2.10898
B80T5	TRANSCRIPTION FACTOR	GSE60270.gata3.mcf7	30	20.74	4.48256	11.9542	29.5258	2.06578
B80T5	TRANSCRIPTION FACTOR	ERP003925.brd4.t47d	279	252.2	12.9988	226.722	277.678	2.06172
B80T5	TRANSCRIPTION FACTOR	GSE62425.mybl2.hmec1	6	2.83	1.69405	-0.490334	6.15033	1.87126
B80T5	TRANSCRIPTION FACTOR	GSE62425.foxm1.hmec1	2	0.63	0.786952	-0.912425	2.17243	1.74089
B80T5	TRANSCRIPTION FACTOR	ERP003925.brd4.mcf10a	438	411.5	15.774	380.583	442.417	1.67998
B80T5	TRANSCRIPTION FACTOR	GSE59530.esr1.mcf7	34	25.81	4.91482	16.177	35.443	1.66639
B80T5	TRANSCRIPTION FACTOR	GSE40129.gata3.mcf7	85	72.97	7.58315	58.107	87.833	1.58641
B80T5	TRANSCRIPTION FACTOR	GSE72249.esr1.mcf7	77	66.33	7.61054	51.4133	81.2467	1.402
B80T5	TRANSCRIPTION FACTOR	GSE72009.tp63.mdamb231	5	2.94	1.50299	-0.00586755	5.88587	1.3706
B80T5	TRANSCRIPTION FACTOR	GSE63233.mbd2.hmec1	25	20.69	3.75162	13.3368	28.0432	1.14884
B80T5	TRANSCRIPTION FACTOR	GSE72249.nr3c1.mcf7	20	16.13	3.67535	8.92632	23.3337	1.05296
B80T5	TRANSCRIPTION FACTOR	GSE54693.mbd2.mcf7	3	2.11	1.3991	-0.632232	4.85223	0.636124
B80T5	TRANSCRIPTION FACTOR	GSE59530.rela.mcf7	5	4.28	1.73543	0.878557	7.68144	0.414883
B80T5	TRANSCRIPTION FACTOR	GSE60270.med1.mcf7	1	0.75	0.74366	-0.707574	2.20757	0.336175
B80T5	TRANSCRIPTION FACTOR	GSE75070.runx1.mcf7	4	3.46	1.81698	-0.10128	7.02128	0.297197
B80T5	TRANSCRIPTION FACTOR	ENCSR465VLK.foxk2.mcf7	49	48.26	6.25973	35.9909	60.5291	0.118216
B80T5	TRANSCRIPTION FACTOR	GSE48602.myc.mdamb231	1	0.92	0.787272	-0.623054	2.46305	0.101617
B80T5	TRANSCRIPTION FACTOR	ENCSR028NUR.znf592.mcf7	10	9.98	3.00162	4.09683	15.8632	0.00666308
B80T5	TRANSCRIPTION FACTOR	GSE53855.cdk2.t47d	4	4.1	1.9669	0.24488	7.95512	-0.0508415
B80T5	TRANSCRIPTION FACTOR	ERP003925.bcl11a.mcf10a	118	118.62	10.0018	99.0165	138.224	-0.0619889
B80T5	TRANSCRIPTION FACTOR	ERP000380.esr1.mcf7	33	33.5	5.68624	22.355	44.645	-0.0879316
B80T5	TRANSCRIPTION FACTOR	GSE54855.esr1.mcf7	1	1.35	1.0384	-0.685272	3.38527	-0.337056
B80T5	TRANSCRIPTION FACTOR	ENCSR551ZDZ.mta2.mcf7	28	29.92	4.6703	20.7662	39.0738	-0.411108
B80T5	TRANSCRIPTION FACTOR	GSE72249.nr3c1.t47d	2	3.63	1.69762	0.302662	6.95734	-0.960167
Hs578T	TRANSCRIPTION FACTOR	ERP000783.ctcf.mcf10a	1527	674.02	24.2462	626.497	721.543	35.1799
Hs578T	TRANSCRIPTION FACTOR	ERP000209.stag1.mcf7	2139	1193.6	31.174	1132.5	1254.7	30.3266
Hs578T	TRANSCRIPTION FACTOR	ERP000209.rad21.mcf7	1948	1066.62	29.4971	1008.81	1124.43	29.8803
Hs578T	TRANSCRIPTION FACTOR	ENCSR000DWH.ctcf.mcf7	2048	1156.68	29.9332	1098.01	1215.35	29.777
Hs578T	TRANSCRIPTION FACTOR	ENCSR000AHD.ctcf.mcf7	1922	1058.66	29.2544	1001.32	1116	29.5114
Hs578T	TRANSCRIPTION FACTOR	GSE72082.rad21.mcf7	2191	1330.49	29.2338	1273.19	1387.79	29.4354
Hs578T	TRANSCRIPTION FACTOR	ENCSR000BNO.ctcf.t47d	1254	549.78	24.0154	502.71	596.85	29.3237
Hs578T	TRANSCRIPTION FACTOR	ENCSR000BTQ.rad21.mcf7	2056	1152.56	31.0563	1091.69	1213.43	29.0904
Hs578T	TRANSCRIPTION FACTOR	ERP000380.ctcf.mcf7	1619	866.41	26.7359	814.008	918.812	28.149
Hs578T	TRANSCRIPTION FACTOR	GSE70764.ctcf.mcf7	1820	998.34	29.3737	940.768	1055.91	27.9727
Hs578T	TRANSCRIPTION FACTOR	ENCSR000DMR.ctcf.mcf7	2120	1275.1	30.6649	1215	1335.2	27.5527
Hs578T	TRANSCRIPTION FACTOR	GSE46055.kdm5b.t47d	1403	753.08	24.6284	704.808	801.352	26.389
Hs578T	TRANSCRIPTION FACTOR	ENCSR000DMS.ctcf.mcf7	1738	970.46	29.2625	913.106	1027.81	26.2295
Hs578T	TRANSCRIPTION FACTOR	GSE46055.kdm5b.mdamb231	2020	1267.22	31.5977	1205.29	1329.15	23.8239
Hs578T	TRANSCRIPTION FACTOR	ENCSR000DML.ctcf.mcf7	1890	1295.57	29.5154	1237.72	1353.42	20.1397
Hs578T	TRANSCRIPTION FACTOR	ENCSR000DMO.ctcf.mcf7	2167	1536.01	31.5276	1474.22	1597.8	20.0139
Hs578T	TRANSCRIPTION FACTOR	ENCSR000BKY.foxa1.t47d	2240	1580.37	33.2835	1515.13	1645.61	19.8185
Hs578T	TRANSCRIPTION FACTOR	ENCSR000DMV.ctcf.mcf7	1987	1439.33	30.0128	1380.5	1498.16	18.2479
Hs578T	TRANSCRIPTION FACTOR	GSE40724.pgr.t47d	2102	1584.07	28.6875	1527.84	1640.3	18.0542
Hs578T	TRANSCRIPTION FACTOR	ENCSR000BMX.gata3.t47d	1692	1170.05	30.5427	1110.19	1229.91	17.0892
Hs578T	TRANSCRIPTION FACTOR	ENCSR000DPB.stat3.mcf10a	1870	1393.25	28.2958	1337.79	1448.71	16.8488
Hs578T	TRANSCRIPTION FACTOR	GSE66081.jun.mdamb231	2408	1822.46	36.7883	1750.35	1894.57	15.9165
Hs578T	TRANSCRIPTION FACTOR	GSE41820.arnt.mcf7	5153	4393.08	49.3973	4296.26	4489.9	15.3838
Hs578T	TRANSCRIPTION FACTOR	GSE41820.ahr.mcf7	3399	2773.02	41.9952	2690.71	2855.33	14.906
Hs578T	TRANSCRIPTION FACTOR	ENCSR000BUL.max.mcf7	1404	996.65	28.4979	940.794	1052.51	14.294
Hs578T	TRANSCRIPTION FACTOR	GSE66081.tead4.mdamb231	682	450.24	16.3782	418.139	482.341	14.1505
Hs578T	TRANSCRIPTION FACTOR	ENCSR000DOQ.stat3.mcf10a	1359	1033.43	23.4698	987.429	1079.43	13.8718
Hs578T	TRANSCRIPTION FACTOR	ENCSR000EGG.rcor1.k562	2128	1612.91	37.7135	1538.99	1686.83	13.658
Hs578T	TRANSCRIPTION FACTOR	ERP000901.ncoa3.mcf7	2779	2292.13	35.9873	2221.59	2362.67	13.5289
Hs578T	TRANSCRIPTION FACTOR	ENCSR000DOP.fos.mcf10a	1878	1475.88	30.6737	1415.76	1536	13.1096
Hs578T	TRANSCRIPTION FACTOR	ERP001226.foxa1.mcf7	1661	1305.92	27.5302	1251.96	1359.88	12.8978
Hs578T	TRANSCRIPTION FACTOR	ENCSR000DOO.fos.mcf10a	1742	1352.3	30.8399	1291.85	1412.75	12.6362
Hs578T	TRANSCRIPTION FACTOR	ENCSR000BST.gata3.mcf7	1921	1507.31	32.8254	1442.97	1571.65	12.6027
Hs578T	TRANSCRIPTION FACTOR	GSE21234.tfap2c.mcf7	2091	1615.64	37.915	1541.33	1689.95	12.5375
Hs578T	TRANSCRIPTION FACTOR	GSE36351.tfap2c.mcf7	2090	1615.53	37.8819	1541.28	1689.78	12.525
Hs578T	TRANSCRIPTION FACTOR	GSE72249.foxa1.mcf7	1527	1147.44	30.4824	1087.69	1207.19	12.4518
Hs578T	TRANSCRIPTION FACTOR	ENCSR000BSR.cebpb.mcf7	1685	1298.48	31.2201	1237.29	1359.67	12.3805
Hs578T	TRANSCRIPTION FACTOR	ENCSR000DOT.fos.mcf10a	1753	1370.34	31.4065	1308.78	1431.9	12.1841
Hs578T	TRANSCRIPTION FACTOR	GSE76454.znf143.mcf7	1556	1181.16	31.237	1119.94	1242.38	11.9999
Hs578T	TRANSCRIPTION FACTOR	ERP000901.crebbp.mcf7	1564	1178.6	32.1713	1115.54	1241.66	11.9796
Hs578T	TRANSCRIPTION FACTOR	ERP000380.foxa1.mcf7	1348	1015.64	27.8243	961.104	1070.18	11.9449
Hs578T	TRANSCRIPTION FACTOR	ENCSR000DOS.myc.mcf10a	1208	883.23	27.7797	828.782	937.678	11.6909
Hs578T	TRANSCRIPTION FACTOR	GSE66081.yap1.mdamb231	509	343.76	14.3027	315.727	371.793	11.553
Hs578T	TRANSCRIPTION FACTOR	ENCSR000DON.fos.mcf10a	1638	1271.14	31.9773	1208.46	1333.82	11.4725
Hs578T	TRANSCRIPTION FACTOR	ENCSR000BSS.elf1.mcf7	748	523.18	19.701	484.566	561.794	11.4116
Hs578T	TRANSCRIPTION FACTOR	ENCSR000DMQ.myc.mcf7	974	704.51	23.6957	658.066	750.954	11.373
Hs578T	TRANSCRIPTION FACTOR	GSE46055.kdm5b.mcf7	451	264.66	16.3967	232.522	296.798	11.3645
Hs578T	TRANSCRIPTION FACTOR	ENCSR416QLJ.cbfb.k562	2301	1843.46	40.4988	1764.08	1922.84	11.2976
Hs578T	TRANSCRIPTION FACTOR	GSE62428.chd8.t47d	504	335.09	15.0118	305.667	364.513	11.2518
Hs578T	TRANSCRIPTION FACTOR	GSE51274.gata3.mcf7	1265	973.35	26.2372	921.925	1024.77	11.1159
Hs578T	TRANSCRIPTION FACTOR	GSE72249.foxa1.t47d	813	558.41	22.9827	513.364	603.456	11.0775
Hs578T	TRANSCRIPTION FACTOR	GSE49952.xbp1.mdamb231	3448	3004.87	40.8922	2924.72	3085.02	10.8365
Hs578T	TRANSCRIPTION FACTOR	ENCSR468LUO.sin3a.mcf7	849	606.86	22.6355	562.494	651.226	10.6974
Hs578T	TRANSCRIPTION FACTOR	ENCSR000DMM.myc.mcf7	1464	1199.67	25.2403	1150.2	1249.14	10.4725
Hs578T	TRANSCRIPTION FACTOR	ENCSR000BJS.esr1.t47d	905	669.51	22.7154	624.988	714.032	10.367
Hs578T	TRANSCRIPTION FACTOR	GSE51274.gata3.t47d	969	694.08	27.2214	640.726	747.434	10.0994
Hs578T	TRANSCRIPTION FACTOR	ENCSR000BTP.hdac2.mcf7	1094	823.24	26.9103	770.496	875.984	10.0616
Hs578T	TRANSCRIPTION FACTOR	GSE48930.esr1.mcf7	1464	1185.34	27.7227	1131	1239.68	10.0517
Hs578T	TRANSCRIPTION FACTOR	ENCSR017CEO.cux1.mcf7	604	415.28	18.8691	378.297	452.263	10.0015
Hs578T	TRANSCRIPTION FACTOR	ENCSR000EVD.znf263.hek293	1987	1670.91	32.5952	1607.02	1734.8	9.69744
Hs578T	TRANSCRIPTION FACTOR	ENCSR000DOM.myc.mcf10a	547	380.71	17.1796	347.038	414.382	9.67953
Hs578T	TRANSCRIPTION FACTOR	ENCSR395HWC.ikzf1.k562	1867	1544.58	33.5033	1478.91	1610.25	9.62354
Hs578T	TRANSCRIPTION FACTOR	ENCSR387UWP.hdac1.k562	1463	1171.69	30.3141	1112.27	1231.11	9.60973
Hs578T	TRANSCRIPTION FACTOR	ERP005838.nrip1.mcf7	1451	1162.86	30.1126	1103.84	1221.88	9.56876
Hs578T	TRANSCRIPTION FACTOR	ENCSR663ZZZ.mnt.mcf7	893	672.33	23.1347	626.986	717.674	9.5385
Hs578T	TRANSCRIPTION FACTOR	ENCSR636EYA.ctbp1.mcf7	1157	893.62	27.7924	839.147	948.093	9.47668
Hs578T	TRANSCRIPTION FACTOR	ENCSR000BUI.fosl2.mcf7	807	607	21.3962	565.063	648.937	9.34745
Hs578T	TRANSCRIPTION FACTOR	GSE80808.foxa1.mcf7	1096	848.21	26.5099	796.251	900.169	9.34708
Hs578T	TRANSCRIPTION FACTOR	ENCSR000BUY.nr2f2.mcf7	1336	1072.86	28.1812	1017.62	1128.1	9.33742
Hs578T	TRANSCRIPTION FACTOR	ERP000901.ncoa2.mcf7	748	558.08	20.3448	518.204	597.956	9.33504
Hs578T	TRANSCRIPTION FACTOR	ENCSR000BKN.esr1.t47d	919	682.25	25.4222	632.422	732.078	9.31271
Hs578T	TRANSCRIPTION FACTOR	ENCSR085QEV.nbn.k562	929	700.58	24.923	651.731	749.429	9.16503
Hs578T	TRANSCRIPTION FACTOR	ENCSR000DOZ.stat3.mcf10a	798	596.86	21.9494	553.839	639.881	9.16378
Hs578T	TRANSCRIPTION FACTOR	ENCSR000BUK.gabpa.mcf7	413	274.5	15.4773	244.165	304.835	8.94861
Hs578T	TRANSCRIPTION FACTOR	ENCSR000EWX.e2f1.mcf7	717	522.21	22.1338	478.828	565.592	8.80057
Hs578T	TRANSCRIPTION FACTOR	ENCSR005NMT.id3.k562	1227	979.93	28.1268	924.801	1035.06	8.78415
Hs578T	TRANSCRIPTION FACTOR	GSE60270.foxa1.mcf7	644	478.38	19.0453	441.051	515.709	8.69612
Hs578T	TRANSCRIPTION FACTOR	ERP000783.esr1.mcf7	1790	1512.81	32.7305	1448.66	1576.96	8.46885
Hs578T	TRANSCRIPTION FACTOR	ENCSR004GKA.zeb2.k562	1147	906.55	28.5043	850.682	962.418	8.43558
Hs578T	TRANSCRIPTION FACTOR	GSE67867.nrf1.hmec1	558	404.17	18.2525	368.395	439.945	8.4279
Hs578T	TRANSCRIPTION FACTOR	ENCSR000BLM.ep300.t47d	612	452.22	19.4716	414.056	490.384	8.2058
Hs578T	TRANSCRIPTION FACTOR	ENCSR000BVO.jund.t47d	286	191.31	11.7583	168.264	214.356	8.05307
Hs578T	TRANSCRIPTION FACTOR	ENCSR000BUJ.foxm1.mcf7	363	252.43	13.7615	225.457	279.403	8.03473
Hs578T	TRANSCRIPTION FACTOR	ENCSR107GRP.mllt1.k562	1017	821.8	24.9569	772.884	870.716	7.82147
Hs578T	TRANSCRIPTION FACTOR	ENCSR115SMW.pknox1.k562	1435	1193.67	31.0448	1132.82	1254.52	7.77361
Hs578T	TRANSCRIPTION FACTOR	ENCSR234VCE.dpf2.mcf7	967	775.42	25.1337	726.158	824.682	7.62245
Hs578T	TRANSCRIPTION FACTOR	ENCSR697CUP.hcfc1.mcf7	334	224.13	14.965	194.799	253.461	7.34177
Hs578T	TRANSCRIPTION FACTOR	GSE59530.foxa1.mcf7	765	615.15	20.4536	575.061	655.239	7.32633
Hs578T	TRANSCRIPTION FACTOR	GSE41561.esr1.mcf7	1223	1022.59	28.2818	967.158	1078.02	7.08618
Hs578T	TRANSCRIPTION FACTOR	ERP001226.ar.mcf7	1222	1022.15	28.2319	966.816	1077.48	7.07888
Hs578T	TRANSCRIPTION FACTOR	ENCSR000BUM.sin3a.mcf7	1014	810.69	28.9177	754.011	867.369	7.03063
Hs578T	TRANSCRIPTION FACTOR	ENCSR000BSU.jund.mcf7	472	356.11	16.842	323.1	389.12	6.88099
Hs578T	TRANSCRIPTION FACTOR	ENCSR557JTZ.gtf2f1.mcf7	378	269.7	15.7682	238.794	300.606	6.86825
Hs578T	TRANSCRIPTION FACTOR	ERP000901.ncoa1.mcf7	564	431.99	19.2614	394.238	469.742	6.85362
Hs578T	TRANSCRIPTION FACTOR	GSE48930.ar.mcf7	1261	1078.32	27.4752	1024.47	1132.17	6.64891
Hs578T	TRANSCRIPTION FACTOR	GSE40762.foxm1.mdamb231	142	86.65	8.37671	70.2317	103.068	6.60761
Hs578T	TRANSCRIPTION FACTOR	GSE31129.pgr.t47d	789	644.46	21.9455	601.447	687.473	6.58632
Hs578T	TRANSCRIPTION FACTOR	ENCSR000BQD.esr1.t47d	471	360	16.8996	326.877	393.123	6.56821
Hs578T	TRANSCRIPTION FACTOR	ENCSR348JOJ.mta1.mcf7	412	305.48	16.53	273.081	337.879	6.44403
Hs578T	TRANSCRIPTION FACTOR	GSE68355.esr1.mcf7	1040	871.79	26.1828	820.472	923.108	6.42444
Hs578T	TRANSCRIPTION FACTOR	GSE68356.esr1.mcf7	288	205.21	13.1005	179.533	230.887	6.31962
Hs578T	TRANSCRIPTION FACTOR	ENCSR000EWT.tcf7l2.mcf7	290	210.12	12.6749	185.277	234.963	6.30224
Hs578T	TRANSCRIPTION FACTOR	GSE40591.brca1.mcf10a	392	294.61	15.685	263.867	325.353	6.20913
Hs578T	TRANSCRIPTION FACTOR	GSE72249.esr1.t47d	212	142.74	11.5799	120.043	165.437	5.98107
Hs578T	TRANSCRIPTION FACTOR	ENCSR176EXN.jun.mcf7	118	74.1	7.34503	59.7037	88.4963	5.97683
Hs578T	TRANSCRIPTION FACTOR	ENCSR000DOR.e2f4.mcf10a	319	232.64	14.6001	204.024	261.256	5.91504
Hs578T	TRANSCRIPTION FACTOR	GSE38901.hsf1.mcf7	74	41.04	5.68521	29.897	52.183	5.7975
Hs578T	TRANSCRIPTION FACTOR	GSE41561.nr2f1.mcf7	1564	1398.62	28.6919	1342.38	1454.86	5.76399
Hs578T	TRANSCRIPTION FACTOR	ENCSR546KCN.fosl2.mcf7	389	300.45	15.4543	270.16	330.74	5.72979
Hs578T	TRANSCRIPTION FACTOR	GSE72931.brd4.mcf10a	1449	1276.04	30.743	1215.78	1336.3	5.626
Hs578T	TRANSCRIPTION FACTOR	ENCSR000BUX.egr1.mcf7	230	166.85	11.2828	144.736	188.964	5.59704
Hs578T	TRANSCRIPTION FACTOR	ERP000209.esr1.mcf7	540	432.32	19.5649	393.973	470.667	5.50373
Hs578T	TRANSCRIPTION FACTOR	ENCSR000BUZ.pml.mcf7	193	135.71	10.5604	115.012	156.408	5.42501
Hs578T	TRANSCRIPTION FACTOR	GSE62425.e2f1.hmec1	246	177.49	12.7845	152.432	202.548	5.35882
Hs578T	TRANSCRIPTION FACTOR	ENCSR000BVA.srf.mcf7	242	174.35	12.7107	149.437	199.263	5.32227
Hs578T	TRANSCRIPTION FACTOR	ENCSR000BUO.tead4.mcf7	307	226.18	15.2484	196.293	256.067	5.30024
Hs578T	TRANSCRIPTION FACTOR	ENCSR288IJC.maz.mcf7	375	289.96	16.0617	258.479	321.441	5.29458
Hs578T	TRANSCRIPTION FACTOR	ENCSR094ZCF.cebpg.mcf7	156	109.18	8.91416	91.7082	126.652	5.25232
Hs578T	TRANSCRIPTION FACTOR	ENCSR449UFF.zkscan1.mcf7	342	263.59	14.9437	234.3	292.88	5.24702
Hs578T	TRANSCRIPTION FACTOR	ENCSR000BTR.ep300.mcf7	413	328.02	16.4021	295.872	360.168	5.18103
Hs578T	TRANSCRIPTION FACTOR	ENCSR000DMJ.myc.mcf7	1923	1757.2	32.0082	1694.46	1819.94	5.17992
Hs578T	TRANSCRIPTION FACTOR	ENCSR924TVL.rfx5.mcf7	273	202.7	13.8181	175.617	229.783	5.08754
Hs578T	TRANSCRIPTION FACTOR	GSE23730.erg.mcf7	629	520.53	21.6871	478.023	563.037	5.00158
Hs578T	TRANSCRIPTION FACTOR	GSE37403.snapc1.mcf10a	74	44.04	6.00323	32.2737	55.8063	4.99065
Hs578T	TRANSCRIPTION FACTOR	ENCSR000BLL.esr1.t47d	138	95.44	8.68915	78.4093	112.471	4.89806
Hs578T	TRANSCRIPTION FACTOR	GSE47027.nr5a2.mcf7	169	121.03	9.82005	101.783	140.277	4.8849
Hs578T	TRANSCRIPTION FACTOR	GSE45822.esr1.mcf7	764	661.51	21.0605	620.231	702.789	4.86645
Hs578T	TRANSCRIPTION FACTOR	GSE59530.esr1.mcf7	51	28.91	4.56622	19.9602	37.8598	4.83769
Hs578T	TRANSCRIPTION FACTOR	ENCSR954WVZ.esrra.mcf7	381	293.63	18.2827	257.796	329.464	4.77885
Hs578T	TRANSCRIPTION FACTOR	ENCSR000BSP.rest.mcf7	355	281.45	15.4321	251.203	311.697	4.76605
Hs578T	TRANSCRIPTION FACTOR	GSE62425.foxm1.hmec1	5	0.93	0.879107	-0.793049	2.65305	4.6297
Hs578T	TRANSCRIPTION FACTOR	ENCSR555PBN.mafk.mcf7	278	218.43	13.1658	192.625	244.235	4.5246
Hs578T	TRANSCRIPTION FACTOR	GSE40591.palb2.mcf10a	65	38.71	6.01059	26.9292	50.4908	4.37395
Hs578T	TRANSCRIPTION FACTOR	GSE44737.mbd3.mcf7	336	266.72	16.1808	235.006	298.434	4.28161
Hs578T	TRANSCRIPTION FACTOR	GSE55921.brd4.mcf7	159	118.23	9.55564	99.501	136.959	4.26659
Hs578T	TRANSCRIPTION FACTOR	GSE68355.esr1.t47d	241	187.97	12.5186	163.433	212.507	4.23608
Hs578T	TRANSCRIPTION FACTOR	ENCSR912NMR.nono.mcf7	151	111.68	9.28437	93.4826	129.877	4.23507
Hs578T	TRANSCRIPTION FACTOR	ENCSR000EWS.gata3.mcf7	443	376.61	15.8126	345.617	407.603	4.19855
Hs578T	TRANSCRIPTION FACTOR	GSE40762.foxm1.mcf7	165	120.19	11.1679	98.301	142.079	4.01241
Hs578T	TRANSCRIPTION FACTOR	ENCSR391JII.rcor1.mcf7	311	249.41	15.4129	219.201	279.619	3.996
Hs578T	TRANSCRIPTION FACTOR	GSE60270.esr1.mcf7	198	151.72	11.6151	128.954	174.486	3.98447
Hs578T	TRANSCRIPTION FACTOR	GSE72249.esr1.mcf7	105	75.08	7.75598	59.8783	90.2817	3.85767
Hs578T	TRANSCRIPTION FACTOR	GSE38901.hsf1.mcf10a	19	9.47	2.53244	4.50643	14.4336	3.76317
Hs578T	TRANSCRIPTION FACTOR	ENCSR135ANT.nrf1.mcf7	114	83.53	8.15315	67.5498	99.5102	3.73721
Hs578T	TRANSCRIPTION FACTOR	ENCSR155VDK.zbtb11.mcf7	49	31.6	4.92366	21.9496	41.2504	3.53396
Hs578T	TRANSCRIPTION FACTOR	GSE74716.smarca4.mcf10a	511	446.94	18.3803	410.915	482.965	3.48526
Hs578T	TRANSCRIPTION FACTOR	ENCSR000EWV.gata3.mcf7	126	94.99	9.13036	77.0945	112.886	3.39636
Hs578T	TRANSCRIPTION FACTOR	ENCSR000EWU.znf217.mcf7	276	227.63	14.8465	198.531	256.729	3.25802
Hs578T	TRANSCRIPTION FACTOR	ENCSR000BUN.tcf12.mcf7	286	236.14	15.3938	205.968	266.312	3.23896
Hs578T	TRANSCRIPTION FACTOR	ENCSR382WLL.elk1.mcf7	118	88.16	9.44385	69.6501	106.67	3.15973
Hs578T	TRANSCRIPTION FACTOR	GSE41561.tle3.mcf7	239	193.67	14.9903	164.289	223.051	3.02396
Hs578T	TRANSCRIPTION FACTOR	ENCSR125ZYC.klf9.mcf7	206	173.57	11.7088	150.621	196.519	2.76971
Hs578T	TRANSCRIPTION FACTOR	ENCSR427BBI.mllt1.mcf7	150	119.62	11.0076	98.0451	141.195	2.75991
Hs578T	TRANSCRIPTION FACTOR	ENCSR000DMP.myc.mcf7	122	96.89	9.27241	78.7161	115.064	2.70803
Hs578T	TRANSCRIPTION FACTOR	GSE71276.esr1.mcf7	39	26.82	4.50226	17.9956	35.6444	2.70531
Hs578T	TRANSCRIPTION FACTOR	GSE35109.esr1.mcf7	152	122.56	10.9989	101.002	144.118	2.67663
Hs578T	TRANSCRIPTION FACTOR	ERP000380.esr1.mcf7	53	38.61	5.44373	27.9403	49.2797	2.64341
Hs578T	TRANSCRIPTION FACTOR	GSE60270.tfap2a.mcf7	237	202.48	13.6962	175.635	229.325	2.52041
Hs578T	TRANSCRIPTION FACTOR	ENCSR062HDL.hsf1.mcf7	25	15.93	3.69618	8.6855	23.1745	2.45389
Hs578T	TRANSCRIPTION FACTOR	GSE45852.hsf1.mcf7	33	23.4	4.47439	14.6302	32.1698	2.14554
Hs578T	TRANSCRIPTION FACTOR	GSE62425.mybl2.hmec1	8	3.92	1.99332	0.0130885	7.82691	2.04683
Hs578T	TRANSCRIPTION FACTOR	GSE54693.mbd2.mcf7	5	2.38	1.32406	-0.215155	4.97515	1.97876
Hs578T	TRANSCRIPTION FACTOR	ENCSR000AHF.taf1.mcf7	76	61.36	7.54183	46.578	76.142	1.94117
Hs578T	TRANSCRIPTION FACTOR	GSE72249.nr3c1.mcf7	25	18.25	3.63589	11.1237	25.3763	1.85649
Hs578T	TRANSCRIPTION FACTOR	GSE72082.gabpa.mcf7	102	86.41	8.95792	68.8525	103.968	1.74036
Hs578T	TRANSCRIPTION FACTOR	GSE37403.snapc4.mcf10a	35	28.03	4.59129	19.0311	37.0289	1.51809
Hs578T	TRANSCRIPTION FACTOR	GSE63233.mbd2.hmec1	30	24.15	4.10069	16.1126	32.1874	1.42659
Hs578T	TRANSCRIPTION FACTOR	GSE60270.gata3.mcf7	29	23.49	3.97338	15.7022	31.2778	1.38673
Hs578T	TRANSCRIPTION FACTOR	GSE40129.gata3.mcf7	97	86.25	8.75984	69.0807	103.419	1.22719
Hs578T	TRANSCRIPTION FACTOR	ENCSR197DJH.srebf1.mcf7	139	127.17	10.2839	107.014	147.326	1.15034
Hs578T	TRANSCRIPTION FACTOR	ERP002305.esr1.mcf7	2	1.04	1.05333	-1.02452	3.10452	0.911399
Hs578T	TRANSCRIPTION FACTOR	GSE41561.klf4.mcf7	157	147.13	10.8373	125.889	168.371	0.910741
Hs578T	TRANSCRIPTION FACTOR	ERP003925.brd4.mcf10a	493	478.64	19.2991	440.814	516.466	0.744076
Hs578T	TRANSCRIPTION FACTOR	GSE60270.med1.mcf7	1	0.51	0.703455	-0.868771	1.88877	0.696562
Hs578T	TRANSCRIPTION FACTOR	GSE72249.nr3c1.t47d	5	3.96	1.60126	0.821526	7.09847	0.649488
Hs578T	TRANSCRIPTION FACTOR	ERP003925.bcl11a.mcf10a	143	136.49	10.9189	115.089	157.891	0.596215
Hs578T	TRANSCRIPTION FACTOR	ERP003925.brd4.t47d	305	296.67	15.1611	266.954	326.386	0.549432
Hs578T	TRANSCRIPTION FACTOR	GSE48602.myc.mdamb231	1	0.91	0.933063	-0.918803	2.7388	0.0964565
Hs578T	TRANSCRIPTION FACTOR	ENCSR465VLK.foxk2.mcf7	57	56.71	7.13548	42.7245	70.6955	0.040642
Hs578T	TRANSCRIPTION FACTOR	GSE53855.cdk2.t47d	4	4.23	2.10269	0.108724	8.35128	-0.109384
Hs578T	TRANSCRIPTION FACTOR	GSE59530.rela.mcf7	6	6.32	2.31761	1.77749	10.8625	-0.138073
Hs578T	TRANSCRIPTION FACTOR	GSE54855.esr1.mcf7	1	1.58	1.19916	-0.77035	3.93035	-0.483673
Hs578T	TRANSCRIPTION FACTOR	GSE72009.tp63.mdamb231	2	3.72	1.74124	0.307168	7.13283	-0.987801
Hs578T	TRANSCRIPTION FACTOR	GSE75070.runx1.mcf7	2	3.93	1.7767	0.447666	7.41233	-1.08628
Hs578T	TRANSCRIPTION FACTOR	ENCSR551ZDZ.mta2.mcf7	28	35.29	5.09564	25.3025	45.2775	-1.43063
Hs578T	TRANSCRIPTION FACTOR	ENCSR028NUR.znf592.mcf7	7	11.55	3.00631	5.65764	17.4424	-1.51349
MCF10A	TRANSCRIPTION FACTOR	ERP000783.ctcf.mcf10a	1432	644.93	21.7596	602.281	687.579	36.1712
MCF10A	TRANSCRIPTION FACTOR	ENCSR000BNO.ctcf.t47d	1160	521.52	20.468	481.403	561.637	31.1941
MCF10A	TRANSCRIPTION FACTOR	ENCSR000AHD.ctcf.mcf7	1806	1008.3	27.3922	954.611	1061.99	29.1214
MCF10A	TRANSCRIPTION FACTOR	ERP000209.stag1.mcf7	2003	1141.02	30.4329	1081.37	1200.67	28.324
MCF10A	TRANSCRIPTION FACTOR	ERP000380.ctcf.mcf7	1515	829.01	24.4798	781.03	876.99	28.0227
MCF10A	TRANSCRIPTION FACTOR	ENCSR000BTQ.rad21.mcf7	1961	1098.99	31.0784	1038.08	1159.9	27.7366
MCF10A	TRANSCRIPTION FACTOR	ENCSR000DWH.ctcf.mcf7	1904	1101.96	29.1883	1044.75	1159.17	27.4781
MCF10A	TRANSCRIPTION FACTOR	ERP000209.rad21.mcf7	1802	1019.24	28.7557	962.879	1075.6	27.221
MCF10A	TRANSCRIPTION FACTOR	GSE70764.ctcf.mcf7	1688	954.89	27.0046	901.961	1007.82	27.1476
MCF10A	TRANSCRIPTION FACTOR	GSE46055.kdm5b.t47d	1298	718.1	21.7476	675.475	760.725	26.665
MCF10A	TRANSCRIPTION FACTOR	ENCSR000DMS.ctcf.mcf7	1638	929.03	27.3091	875.504	982.556	25.9609
MCF10A	TRANSCRIPTION FACTOR	ENCSR000DMR.ctcf.mcf7	2004	1219.36	30.7812	1159.03	1279.69	25.4908
MCF10A	TRANSCRIPTION FACTOR	GSE72082.rad21.mcf7	2064	1272.12	32.4617	1208.5	1335.74	24.3943
MCF10A	TRANSCRIPTION FACTOR	GSE46055.kdm5b.mdamb231	1907	1221.27	31.5527	1159.43	1283.11	21.7328
MCF10A	TRANSCRIPTION FACTOR	ENCSR000DMO.ctcf.mcf7	2094	1481.94	29.06	1424.98	1538.9	21.062
MCF10A	TRANSCRIPTION FACTOR	ENCSR000DML.ctcf.mcf7	1786	1251.73	26.926	1198.96	1304.5	19.8422
MCF10A	TRANSCRIPTION FACTOR	ENCSR000DMV.ctcf.mcf7	1904	1385.32	28.7577	1328.95	1441.69	18.0362
MCF10A	TRANSCRIPTION FACTOR	ENCSR000DPB.stat3.mcf10a	1939	1338.96	34.3893	1271.56	1406.36	17.4484
MCF10A	TRANSCRIPTION FACTOR	ENCSR000DOT.fos.mcf10a	1830	1313.61	30.74	1253.36	1373.86	16.7986
MCF10A	TRANSCRIPTION FACTOR	ENCSR000DOS.myc.mcf10a	1296	842.54	28.9166	785.863	899.217	15.6816
MCF10A	TRANSCRIPTION FACTOR	GSE21234.tfap2c.mcf7	2002	1561.36	28.4646	1505.57	1617.15	15.4803
MCF10A	TRANSCRIPTION FACTOR	ENCSR000BMX.gata3.t47d	1585	1126.19	29.7025	1067.97	1184.41	15.4469
MCF10A	TRANSCRIPTION FACTOR	GSE36351.tfap2c.mcf7	2000	1561.47	28.4986	1505.61	1617.33	15.3878
MCF10A	TRANSCRIPTION FACTOR	ENCSR000BKY.foxa1.t47d	2057	1518.69	35.4768	1449.16	1588.22	15.1736
MCF10A	TRANSCRIPTION FACTOR	ENCSR000DOO.fos.mcf10a	1810	1302.97	33.7538	1236.81	1369.13	15.0214
MCF10A	TRANSCRIPTION FACTOR	ENCSR000DOP.fos.mcf10a	1938	1417.81	35.819	1347.6	1488.02	14.5227
MCF10A	TRANSCRIPTION FACTOR	ENCSR000DOQ.stat3.mcf10a	1413	990.68	30.08	931.723	1049.64	14.0399
MCF10A	TRANSCRIPTION FACTOR	GSE66081.jun.mdamb231	2301	1760.9	38.6916	1685.06	1836.74	13.9591
MCF10A	TRANSCRIPTION FACTOR	ENCSR000DON.fos.mcf10a	1682	1218.32	33.7375	1152.19	1284.45	13.7438
MCF10A	TRANSCRIPTION FACTOR	ENCSR000DOZ.stat3.mcf10a	882	569.99	23.0145	524.882	615.098	13.5571
MCF10A	TRANSCRIPTION FACTOR	ENCSR000EGG.rcor1.k562	2000	1570.79	32.4297	1507.23	1634.35	13.2351
MCF10A	TRANSCRIPTION FACTOR	ENCSR000DOM.myc.mcf10a	590	358.94	17.9296	323.798	394.082	12.8871
MCF10A	TRANSCRIPTION FACTOR	ENCSR000BSR.cebpb.mcf7	1619	1250.1	28.7692	1193.71	1306.49	12.8227
MCF10A	TRANSCRIPTION FACTOR	ENCSR000BUL.max.mcf7	1331	954.78	30.364	895.267	1014.29	12.3903
MCF10A	TRANSCRIPTION FACTOR	ENCSR000BST.gata3.mcf7	1846	1446.54	33.1152	1381.63	1511.45	12.0627
MCF10A	TRANSCRIPTION FACTOR	GSE41820.ahr.mcf7	3148	2664.38	40.2005	2585.59	2743.17	12.0302
MCF10A	TRANSCRIPTION FACTOR	GSE66081.tead4.mdamb231	650	433.58	18.0668	398.169	468.991	11.9789
MCF10A	TRANSCRIPTION FACTOR	ENCSR017CEO.cux1.mcf7	582	391.86	16.3188	359.875	423.845	11.6516
MCF10A	TRANSCRIPTION FACTOR	ERP000380.foxa1.mcf7	1288	977.57	27.0959	924.462	1030.68	11.4567
MCF10A	TRANSCRIPTION FACTOR	GSE66081.yap1.mdamb231	509	332.8	15.3866	302.642	362.958	11.4515
MCF10A	TRANSCRIPTION FACTOR	GSE40724.pgr.t47d	1891	1524.63	32.5792	1460.77	1588.49	11.2455
MCF10A	TRANSCRIPTION FACTOR	ENCSR416QLJ.cbfb.k562	2163	1787.96	33.3663	1722.56	1853.36	11.2401
MCF10A	TRANSCRIPTION FACTOR	GSE72249.foxa1.mcf7	1442	1102.78	30.2493	1043.49	1162.07	11.2141
MCF10A	TRANSCRIPTION FACTOR	GSE41820.arnt.mcf7	4671	4203.37	41.7217	4121.6	4285.14	11.2083
MCF10A	TRANSCRIPTION FACTOR	ERP000901.crebbp.mcf7	1445	1133.42	27.8271	1078.88	1187.96	11.197
MCF10A	TRANSCRIPTION FACTOR	GSE76454.znf143.mcf7	1478	1137.31	30.458	1077.61	1197.01	11.1856
MCF10A	TRANSCRIPTION FACTOR	ENCSR000BUI.fosl2.mcf7	825	582.17	22.2711	538.519	625.821	10.9034
MCF10A	TRANSCRIPTION FACTOR	ENCSR000BUK.gabpa.mcf7	400	254.45	13.7027	227.593	281.307	10.622
MCF10A	TRANSCRIPTION FACTOR	ENCSR468LUO.sin3a.mcf7	817	586.25	21.9584	543.212	629.288	10.5085
MCF10A	TRANSCRIPTION FACTOR	GSE46055.kdm5b.mcf7	398	249.21	14.329	221.125	277.295	10.3839
MCF10A	TRANSCRIPTION FACTOR	ENCSR000BTP.hdac2.mcf7	1063	788.17	26.6769	735.883	840.457	10.3022
MCF10A	TRANSCRIPTION FACTOR	ENCSR000BSS.elf1.mcf7	708	497.85	20.8895	456.907	538.793	10.0601
MCF10A	TRANSCRIPTION FACTOR	ENCSR636EYA.ctbp1.mcf7	1146	858.06	29.3622	800.51	915.61	9.80649
MCF10A	TRANSCRIPTION FACTOR	GSE40591.brca1.mcf10a	432	277.19	15.9726	245.884	308.496	9.6922
MCF10A	TRANSCRIPTION FACTOR	ENCSR000DMQ.myc.mcf7	922	678.6	25.4523	628.714	728.486	9.563
MCF10A	TRANSCRIPTION FACTOR	GSE51274.gata3.t47d	902	675.74	23.7302	629.229	722.251	9.53468
MCF10A	TRANSCRIPTION FACTOR	ENCSR000BUY.nr2f2.mcf7	1297	1030.94	28.0803	975.903	1085.98	9.47498
MCF10A	TRANSCRIPTION FACTOR	ENCSR000EVD.znf263.hek293	1951	1634.26	33.5763	1568.45	1700.07	9.43345
MCF10A	TRANSCRIPTION FACTOR	ENCSR000BUM.sin3a.mcf7	1002	772.55	24.3557	724.813	820.287	9.4208
MCF10A	TRANSCRIPTION FACTOR	ERP001226.foxa1.mcf7	1527	1258.49	29.0734	1201.51	1315.47	9.23559
MCF10A	TRANSCRIPTION FACTOR	GSE51274.gata3.mcf7	1193	942.34	27.2761	888.879	995.801	9.18974
MCF10A	TRANSCRIPTION FACTOR	GSE62425.e2f1.hmec1	262	161.18	11.2406	139.148	183.212	8.96927
MCF10A	TRANSCRIPTION FACTOR	ENCSR234VCE.dpf2.mcf7	974	751.86	24.7929	703.266	800.454	8.95983
MCF10A	TRANSCRIPTION FACTOR	ENCSR387UWP.hdac1.k562	1377	1137.02	27.1502	1083.81	1190.23	8.83899
MCF10A	TRANSCRIPTION FACTOR	ENCSR004GKA.zeb2.k562	1105	875.81	25.9766	824.896	926.724	8.82295
MCF10A	TRANSCRIPTION FACTOR	ERP000783.esr1.mcf7	1719	1460.42	29.6727	1402.26	1518.58	8.71441
MCF10A	TRANSCRIPTION FACTOR	ENCSR000BJS.esr1.t47d	819	650.48	19.8385	611.597	689.363	8.4946
MCF10A	TRANSCRIPTION FACTOR	ENCSR663ZZZ.mnt.mcf7	829	638.21	22.5	594.11	682.31	8.47957
MCF10A	TRANSCRIPTION FACTOR	ENCSR395HWC.ikzf1.k562	1776	1503.08	32.2843	1439.8	1566.36	8.45364
MCF10A	TRANSCRIPTION FACTOR	ENCSR000DMM.myc.mcf7	1411	1172.65	28.3119	1117.16	1228.14	8.41872
MCF10A	TRANSCRIPTION FACTOR	ENCSR000BKN.esr1.t47d	836	661.49	20.8276	620.668	702.312	8.3788
MCF10A	TRANSCRIPTION FACTOR	GSE67867.nrf1.hmec1	522	378.11	17.3111	344.18	412.04	8.312
MCF10A	TRANSCRIPTION FACTOR	ENCSR085QEV.nbn.k562	868	674.36	23.4768	628.345	720.375	8.24813
MCF10A	TRANSCRIPTION FACTOR	ENCSR697CUP.hcfc1.mcf7	322	209.72	13.7393	182.791	236.649	8.17216
MCF10A	TRANSCRIPTION FACTOR	ENCSR000BUJ.foxm1.mcf7	345	241.82	12.6582	217.01	266.63	8.15124
MCF10A	TRANSCRIPTION FACTOR	GSE48930.esr1.mcf7	1393	1149.16	30.3361	1089.7	1208.62	8.03796
MCF10A	TRANSCRIPTION FACTOR	ENCSR005NMT.id3.k562	1160	955.79	25.7271	905.365	1006.22	7.93754
MCF10A	TRANSCRIPTION FACTOR	ENCSR000DOR.e2f4.mcf10a	317	213.99	13.2135	188.092	239.888	7.79583
MCF10A	TRANSCRIPTION FACTOR	GSE80808.foxa1.mcf7	1021	819	26.3205	767.412	870.588	7.67463
MCF10A	TRANSCRIPTION FACTOR	ERP000901.ncoa3.mcf7	2529	2211.83	41.8941	2129.72	2293.94	7.57076
MCF10A	TRANSCRIPTION FACTOR	GSE62428.chd8.t47d	459	317.59	18.6938	280.95	354.23	7.56456
MCF10A	TRANSCRIPTION FACTOR	ENCSR000EWX.e2f1.mcf7	642	494.49	19.5977	456.078	532.902	7.5269
MCF10A	TRANSCRIPTION FACTOR	GSE37403.snapc1.mcf10a	78	38.06	5.4732	27.3325	48.7875	7.29737
MCF10A	TRANSCRIPTION FACTOR	ERP005838.nrip1.mcf7	1330	1124.14	28.2332	1068.8	1179.48	7.29143
MCF10A	TRANSCRIPTION FACTOR	GSE49952.xbp1.mdamb231	3165	2885.33	38.3593	2810.15	2960.51	7.2908
MCF10A	TRANSCRIPTION FACTOR	GSE68355.esr1.mcf7	1021	849.08	24.1701	801.707	896.453	7.11291
MCF10A	TRANSCRIPTION FACTOR	ENCSR115SMW.pknox1.k562	1354	1148.92	29.2784	1091.53	1206.31	7.00448
MCF10A	TRANSCRIPTION FACTOR	GSE41561.esr1.mcf7	1180	984.99	27.9789	930.151	1039.83	6.9699
MCF10A	TRANSCRIPTION FACTOR	ERP001226.ar.mcf7	1179	984.51	27.9417	929.744	1039.28	6.96057
MCF10A	TRANSCRIPTION FACTOR	ENCSR546KCN.fosl2.mcf7	408	291.91	17.0116	258.567	325.253	6.82415
MCF10A	TRANSCRIPTION FACTOR	ENCSR000BUO.tead4.mcf7	315	217.3	14.3608	189.153	245.447	6.80325
MCF10A	TRANSCRIPTION FACTOR	ENCSR107GRP.mllt1.k562	967	798.49	24.9365	749.614	847.366	6.75757
MCF10A	TRANSCRIPTION FACTOR	ENCSR557JTZ.gtf2f1.mcf7	342	254.51	12.9517	229.125	279.895	6.75508
MCF10A	TRANSCRIPTION FACTOR	GSE72249.foxa1.t47d	713	544.03	25.1478	494.74	593.32	6.71907
MCF10A	TRANSCRIPTION FACTOR	ENCSR000BLM.ep300.t47d	568	434.05	20.6022	393.67	474.43	6.50172
MCF10A	TRANSCRIPTION FACTOR	GSE72931.brd4.mcf10a	1433	1230.27	31.4379	1168.65	1291.89	6.44859
MCF10A	TRANSCRIPTION FACTOR	ENCSR348JOJ.mta1.mcf7	391	289.61	16.0239	258.203	321.017	6.32742
MCF10A	TRANSCRIPTION FACTOR	GSE59530.foxa1.mcf7	726	584.98	22.3055	541.261	628.699	6.32221
MCF10A	TRANSCRIPTION FACTOR	ENCSR000BUZ.pml.mcf7	175	119.88	8.93216	102.373	137.387	6.17096
MCF10A	TRANSCRIPTION FACTOR	GSE60270.foxa1.mcf7	582	460.85	20.0738	421.505	500.195	6.03523
MCF10A	TRANSCRIPTION FACTOR	ENCSR000BSU.jund.mcf7	447	341.72	17.8518	306.73	376.71	5.89743
MCF10A	TRANSCRIPTION FACTOR	ERP000901.ncoa1.mcf7	517	420.2	17.3979	386.1	454.3	5.56389
MCF10A	TRANSCRIPTION FACTOR	GSE38901.hsf1.mcf7	68	41.48	4.83146	32.0103	50.9497	5.48902
MCF10A	TRANSCRIPTION FACTOR	ENCSR000BQD.esr1.t47d	432	350.19	15.1048	320.585	379.795	5.41615
MCF10A	TRANSCRIPTION FACTOR	ENCSR000BUX.egr1.mcf7	219	154.17	12.2846	130.092	178.248	5.27736
MCF10A	TRANSCRIPTION FACTOR	ERP000209.esr1.mcf7	505	413.09	17.7997	378.203	447.977	5.16356
MCF10A	TRANSCRIPTION FACTOR	ENCSR176EXN.jun.mcf7	114	72.06	8.17216	56.0426	88.0774	5.13206
MCF10A	TRANSCRIPTION FACTOR	ENCSR000BVA.srf.mcf7	223	161.84	12.3687	137.597	186.083	4.94475
MCF10A	TRANSCRIPTION FACTOR	ENCSR000EWT.tcf7l2.mcf7	266	204.37	12.4946	179.881	228.859	4.93254
MCF10A	TRANSCRIPTION FACTOR	GSE48930.ar.mcf7	1181	1041.93	28.2633	986.534	1097.33	4.92052
MCF10A	TRANSCRIPTION FACTOR	ERP000901.ncoa2.mcf7	635	537.79	19.767	499.047	576.533	4.9178
MCF10A	TRANSCRIPTION FACTOR	ENCSR954WVZ.esrra.mcf7	352	285.2	13.6411	258.463	311.937	4.89695
MCF10A	TRANSCRIPTION FACTOR	ENCSR288IJC.maz.mcf7	352	273.09	16.149	241.438	304.742	4.88637
MCF10A	TRANSCRIPTION FACTOR	GSE40762.foxm1.mdamb231	124	81.88	8.64015	64.9453	98.8147	4.87492
MCF10A	TRANSCRIPTION FACTOR	ENCSR094ZCF.cebpg.mcf7	147	102.02	9.63053	83.1442	120.896	4.67056
MCF10A	TRANSCRIPTION FACTOR	ENCSR000BSP.rest.mcf7	322	262.46	12.8192	237.334	287.586	4.6446
MCF10A	TRANSCRIPTION FACTOR	ENCSR000BTR.ep300.mcf7	388	314.44	16.1034	282.877	346.003	4.56798
MCF10A	TRANSCRIPTION FACTOR	GSE40591.palb2.mcf10a	61	35.59	5.57247	24.668	46.512	4.55992
MCF10A	TRANSCRIPTION FACTOR	ENCSR924TVL.rfx5.mcf7	258	190.68	14.8643	161.546	219.814	4.52898
MCF10A	TRANSCRIPTION FACTOR	ENCSR000DMJ.myc.mcf7	1869	1721.98	33.228	1656.85	1787.11	4.42458
MCF10A	TRANSCRIPTION FACTOR	GSE45822.esr1.mcf7	735	638.01	22.0131	594.864	681.156	4.40602
MCF10A	TRANSCRIPTION FACTOR	GSE31129.pgr.t47d	756	634.74	27.5339	580.774	688.706	4.40403
MCF10A	TRANSCRIPTION FACTOR	ENCSR155VDK.zbtb11.mcf7	50	29.06	4.76269	19.7251	38.3949	4.39667
MCF10A	TRANSCRIPTION FACTOR	GSE38901.hsf1.mcf10a	21	9.35	2.67942	4.09834	14.6017	4.34796
MCF10A	TRANSCRIPTION FACTOR	ENCSR125ZYC.klf9.mcf7	207	160.74	10.8503	139.473	182.007	4.26346
MCF10A	TRANSCRIPTION FACTOR	ENCSR382WLL.elk1.mcf7	114	79.9	8.01829	64.1842	95.6158	4.25278
MCF10A	TRANSCRIPTION FACTOR	GSE40762.foxm1.mcf7	151	112.62	9.20779	94.5727	130.667	4.16821
MCF10A	TRANSCRIPTION FACTOR	ENCSR000BVO.jund.t47d	243	187.65	13.8647	160.475	214.825	3.99215
MCF10A	TRANSCRIPTION FACTOR	GSE41561.nr2f1.mcf7	1494	1360.92	33.6139	1295.04	1426.8	3.95908
MCF10A	TRANSCRIPTION FACTOR	GSE72249.esr1.t47d	180	139.12	10.47	118.599	159.641	3.90447
MCF10A	TRANSCRIPTION FACTOR	ENCSR449UFF.zkscan1.mcf7	315	258.13	14.6333	229.449	286.811	3.88633
MCF10A	TRANSCRIPTION FACTOR	ENCSR391JII.rcor1.mcf7	301	240.39	15.7678	209.485	271.295	3.8439
MCF10A	TRANSCRIPTION FACTOR	ENCSR135ANT.nrf1.mcf7	102	76.05	6.76649	62.7877	89.3123	3.83508
MCF10A	TRANSCRIPTION FACTOR	ENCSR555PBN.mafk.mcf7	249	203.99	11.8896	180.686	227.294	3.78565
MCF10A	TRANSCRIPTION FACTOR	ENCSR000BUN.tcf12.mcf7	274	226.36	12.8248	201.223	251.497	3.71468
MCF10A	TRANSCRIPTION FACTOR	GSE44737.mbd3.mcf7	313	256.07	15.4745	225.74	286.4	3.67896
MCF10A	TRANSCRIPTION FACTOR	GSE45852.hsf1.mcf7	38	23.07	4.12251	14.9899	31.1501	3.62158
MCF10A	TRANSCRIPTION FACTOR	ENCSR000AHF.taf1.mcf7	74	50.77	6.48051	38.0682	63.4718	3.58459
MCF10A	TRANSCRIPTION FACTOR	ENCSR000EWU.znf217.mcf7	269	219.82	14.3748	191.645	247.995	3.42127
MCF10A	TRANSCRIPTION FACTOR	GSE47027.nr5a2.mcf7	150	117.55	9.80762	98.3271	136.773	3.30865
MCF10A	TRANSCRIPTION FACTOR	GSE35109.esr1.mcf7	152	121.87	10.2234	101.832	141.908	2.94716
MCF10A	TRANSCRIPTION FACTOR	GSE55921.brd4.mcf7	133	107.45	8.84019	90.1232	124.777	2.89021
MCF10A	TRANSCRIPTION FACTOR	ENCSR912NMR.nono.mcf7	133	108.48	8.48942	91.8407	125.119	2.8883
MCF10A	TRANSCRIPTION FACTOR	GSE60270.esr1.mcf7	176	143.72	11.7655	120.66	166.78	2.74363
MCF10A	TRANSCRIPTION FACTOR	GSE68355.esr1.t47d	213	181.62	11.4916	159.097	204.143	2.7307
MCF10A	TRANSCRIPTION FACTOR	GSE74716.smarca4.mcf10a	487	433.05	20.6649	392.547	473.553	2.61071
MCF10A	TRANSCRIPTION FACTOR	GSE59530.esr1.mcf7	39	28.4	4.39007	19.7955	37.0045	2.41454
MCF10A	TRANSCRIPTION FACTOR	ENCSR000BLL.esr1.t47d	113	91.02	9.12094	73.143	108.897	2.40984
MCF10A	TRANSCRIPTION FACTOR	ENCSR000EWS.gata3.mcf7	411	365.43	19.2444	327.711	403.149	2.36796
MCF10A	TRANSCRIPTION FACTOR	GSE68356.esr1.mcf7	231	200.17	13.118	174.459	225.881	2.35021
MCF10A	TRANSCRIPTION FACTOR	ENCSR000DMP.myc.mcf7	109	90.51	8.26639	74.3079	106.712	2.23677
MCF10A	TRANSCRIPTION FACTOR	GSE71276.esr1.mcf7	37	26.86	4.56827	17.9062	35.8138	2.21966
MCF10A	TRANSCRIPTION FACTOR	ENCSR197DJH.srebf1.mcf7	137	119.4	8.72011	102.309	136.491	2.01832
MCF10A	TRANSCRIPTION FACTOR	ENCSR427BBI.mllt1.mcf7	131	113.52	8.96512	95.9484	131.092	1.94978
MCF10A	TRANSCRIPTION FACTOR	GSE23730.erg.mcf7	541	504.39	19.238	466.684	542.096	1.90301
MCF10A	TRANSCRIPTION FACTOR	GSE41561.klf4.mcf7	156	137.76	10.1276	117.91	157.61	1.80102
MCF10A	TRANSCRIPTION FACTOR	GSE60270.tfap2a.mcf7	216	192.51	13.5225	166.006	219.014	1.7371
MCF10A	TRANSCRIPTION FACTOR	GSE72082.gabpa.mcf7	95	81.9	7.57921	67.0447	96.7553	1.72841
MCF10A	TRANSCRIPTION FACTOR	GSE62425.foxm1.hmec1	2	0.68	0.815011	-0.917421	2.27742	1.61961
MCF10A	TRANSCRIPTION FACTOR	GSE72249.esr1.mcf7	87	74.75	7.67704	59.703	89.797	1.59567
MCF10A	TRANSCRIPTION FACTOR	ENCSR062HDL.hsf1.mcf7	21	16.57	3.17902	10.3391	22.8009	1.39351
MCF10A	TRANSCRIPTION FACTOR	GSE62425.mybl2.hmec1	5	3.02	1.52408	0.0327978	6.0072	1.29914
MCF10A	TRANSCRIPTION FACTOR	ENCSR000EWV.gata3.mcf7	104	93.92	8.6523	76.9615	110.878	1.16501
MCF10A	TRANSCRIPTION FACTOR	ERP002305.esr1.mcf7	2	0.98	0.898708	-0.781468	2.74147	1.13496
MCF10A	TRANSCRIPTION FACTOR	GSE37403.snapc4.mcf10a	32	27.67	4.63638	18.5827	36.7573	0.933917
MCF10A	TRANSCRIPTION FACTOR	GSE54693.mbd2.mcf7	4	2.73	1.41318	-0.0398279	5.49983	0.898684
MCF10A	TRANSCRIPTION FACTOR	GSE54855.esr1.mcf7	2	1.29	0.987753	-0.645996	3.226	0.718803
MCF10A	TRANSCRIPTION FACTOR	GSE40129.gata3.mcf7	91	84.88	9.36712	66.5204	103.24	0.653349
MCF10A	TRANSCRIPTION FACTOR	GSE41561.tle3.mcf7	192	184	13.493	157.554	210.446	0.592901
MCF10A	TRANSCRIPTION FACTOR	ERP000380.esr1.mcf7	39	37.29	6.06746	25.3978	49.1822	0.281831
MCF10A	TRANSCRIPTION FACTOR	ERP003925.brd4.mcf10a	463	458.3	18.9046	421.247	495.353	0.248617
MCF10A	TRANSCRIPTION FACTOR	GSE48602.myc.mdamb231	1	0.87	0.883691	-0.862034	2.60203	0.14711
MCF10A	TRANSCRIPTION FACTOR	GSE60270.med1.mcf7	1	0.93	0.794616	-0.627447	2.48745	0.0880929
MCF10A	TRANSCRIPTION FACTOR	GSE53855.cdk2.t47d	4	3.97	2.05212	-0.0521627	7.99216	0.014619
MCF10A	TRANSCRIPTION FACTOR	ERP003925.brd4.t47d	282	282.76	16.2718	250.867	314.653	-0.0467067
MCF10A	TRANSCRIPTION FACTOR	GSE72249.nr3c1.mcf7	16	16.5	3.59994	9.44411	23.5559	-0.138891
MCF10A	TRANSCRIPTION FACTOR	GSE72009.tp63.mdamb231	3	3.36	1.67886	0.0694257	6.65057	-0.214431
MCF10A	TRANSCRIPTION FACTOR	ENCSR465VLK.foxk2.mcf7	52	53.27	5.46958	42.5496	63.9904	-0.232193
MCF10A	TRANSCRIPTION FACTOR	GSE60270.gata3.mcf7	21	22.91	4.52846	14.0342	31.7858	-0.421777
MCF10A	TRANSCRIPTION FACTOR	GSE72249.nr3c1.t47d	3	4.08	1.77912	0.592933	7.56707	-0.607043
MCF10A	TRANSCRIPTION FACTOR	GSE63233.mbd2.hmec1	20	22.63	3.95596	14.8763	30.3837	-0.66482
MCF10A	TRANSCRIPTION FACTOR	GSE59530.rela.mcf7	4	5.43	2.08048	1.35227	9.50773	-0.687342
MCF10A	TRANSCRIPTION FACTOR	ENCSR551ZDZ.mta2.mcf7	27	32.1	4.96554	22.3675	41.8325	-1.02708
MCF10A	TRANSCRIPTION FACTOR	ERP003925.bcl11a.mcf10a	123	133.56	10.1268	113.711	153.409	-1.04278
MCF10A	TRANSCRIPTION FACTOR	GSE75070.runx1.mcf7	2	3.99	1.81183	0.438814	7.54119	-1.09834
MCF10A	TRANSCRIPTION FACTOR	ENCSR028NUR.znf592.mcf7	8	11.57	3.0953	5.5032	17.6368	-1.15336
MCF7	TRANSCRIPTION FACTOR	ENCSR000BTQ.rad21.mcf7	1990	1045.81	26.5842	993.705	1097.92	35.5169
MCF7	TRANSCRIPTION FACTOR	ERP000209.stag1.mcf7	2027	1084.88	27.8449	1030.3	1139.46	33.8346
MCF7	TRANSCRIPTION FACTOR	ERP000209.rad21.mcf7	1832	971.24	26.9976	918.325	1024.16	31.8828
MCF7	TRANSCRIPTION FACTOR	ENCSR000AHD.ctcf.mcf7	1767	963.19	25.7237	912.771	1013.61	31.2478
MCF7	TRANSCRIPTION FACTOR	GSE72082.rad21.mcf7	2126	1213.12	29.6485	1155.01	1271.23	30.79
MCF7	TRANSCRIPTION FACTOR	ENCSR000DWH.ctcf.mcf7	1871	1055.05	26.5107	1003.09	1107.01	30.7782
MCF7	TRANSCRIPTION FACTOR	ENCSR000BNO.ctcf.t47d	1074	498.24	18.9886	461.022	535.458	30.3213
MCF7	TRANSCRIPTION FACTOR	ERP000783.ctcf.mcf10a	1293	611.14	22.7459	566.558	655.722	29.9773
MCF7	TRANSCRIPTION FACTOR	ENCSR000DMR.ctcf.mcf7	1985	1162.66	27.9224	1107.93	1217.39	29.4509
MCF7	TRANSCRIPTION FACTOR	ENCSR000DMS.ctcf.mcf7	1600	887	25.1521	837.702	936.298	28.3476
MCF7	TRANSCRIPTION FACTOR	GSE70764.ctcf.mcf7	1639	911.93	25.934	861.099	962.761	28.0354
MCF7	TRANSCRIPTION FACTOR	ERP000380.ctcf.mcf7	1469	792.8	25.6302	742.565	843.035	26.3829
MCF7	TRANSCRIPTION FACTOR	ERP000901.ncoa1.mcf7	774	395.99	16.8736	362.918	429.062	22.4025
MCF7	TRANSCRIPTION FACTOR	GSE68356.esr1.mcf7	443	187.04	11.9316	163.654	210.426	21.4524
MCF7	TRANSCRIPTION FACTOR	GSE46055.kdm5b.t47d	1256	690.57	26.8589	637.927	743.213	21.0519
MCF7	TRANSCRIPTION FACTOR	ENCSR000DML.ctcf.mcf7	1795	1197.21	30.103	1138.21	1256.21	19.8582
MCF7	TRANSCRIPTION FACTOR	ENCSR000DMO.ctcf.mcf7	2050	1421.77	31.9007	1359.24	1484.3	19.6933
MCF7	TRANSCRIPTION FACTOR	ERP000901.ncoa2.mcf7	887	505.68	20.6676	465.172	546.188	18.4501
MCF7	TRANSCRIPTION FACTOR	ERP000901.ncoa3.mcf7	2887	2095.41	43.0358	2011.06	2179.76	18.3937
MCF7	TRANSCRIPTION FACTOR	GSE41820.ahr.mcf7	3244	2524.31	40.1061	2445.7	2602.92	17.9447
MCF7	TRANSCRIPTION FACTOR	ENCSR000DMV.ctcf.mcf7	1908	1328.97	32.3271	1265.61	1392.33	17.9116
MCF7	TRANSCRIPTION FACTOR	ENCSR000BMX.gata3.t47d	1603	1067.97	30.0476	1009.08	1126.86	17.8061
MCF7	TRANSCRIPTION FACTOR	GSE46055.kdm5b.mdamb231	1677	1169.4	28.6321	1113.28	1225.52	17.7283
MCF7	TRANSCRIPTION FACTOR	ENCSR000BKY.foxa1.t47d	2018	1440.77	33.3118	1375.48	1506.06	17.3281
MCF7	TRANSCRIPTION FACTOR	ENCSR017CEO.cux1.mcf7	659	371.95	16.5745	339.464	404.436	17.3188
MCF7	TRANSCRIPTION FACTOR	GSE51274.gata3.mcf7	1335	892.16	25.8624	841.47	942.85	17.1229
MCF7	TRANSCRIPTION FACTOR	ERP000901.crebbp.mcf7	1591	1079.28	29.9296	1020.62	1137.94	17.0975
MCF7	TRANSCRIPTION FACTOR	GSE80808.foxa1.mcf7	1173	773.77	23.5406	727.63	819.91	16.9592
MCF7	TRANSCRIPTION FACTOR	GSE72249.foxa1.mcf7	1498	1055.53	26.0944	1004.38	1106.68	16.9565
MCF7	TRANSCRIPTION FACTOR	GSE76454.znf143.mcf7	1548	1086.15	27.9575	1031.35	1140.95	16.5197
MCF7	TRANSCRIPTION FACTOR	GSE21234.tfap2c.mcf7	2019	1484.09	32.8772	1419.65	1548.53	16.2699
MCF7	TRANSCRIPTION FACTOR	GSE36351.tfap2c.mcf7	2019	1484.1	32.9188	1419.58	1548.62	16.2491
MCF7	TRANSCRIPTION FACTOR	GSE41820.arnt.mcf7	4681	3979.1	43.7533	3893.34	4064.86	16.0422
MCF7	TRANSCRIPTION FACTOR	ERP005838.nrip1.mcf7	1559	1068.18	30.852	1007.71	1128.65	15.9089
MCF7	TRANSCRIPTION FACTOR	GSE51274.gata3.t47d	979	640.39	22.0426	597.186	683.594	15.3616
MCF7	TRANSCRIPTION FACTOR	ERP001226.foxa1.mcf7	1629	1185.84	29.7032	1127.62	1244.06	14.9196
MCF7	TRANSCRIPTION FACTOR	ENCSR000BSR.cebpb.mcf7	1662	1181.43	32.2779	1118.17	1244.69	14.8885
MCF7	TRANSCRIPTION FACTOR	ENCSR000BST.gata3.mcf7	1875	1372.76	34.1237	1305.88	1439.64	14.7182
MCF7	TRANSCRIPTION FACTOR	ERP000380.foxa1.mcf7	1340	927.45	28.5322	871.527	983.373	14.4591
MCF7	TRANSCRIPTION FACTOR	ENCSR000BUO.tead4.mcf7	384	205.87	12.3269	181.709	230.031	14.4505
MCF7	TRANSCRIPTION FACTOR	ENCSR000BUL.max.mcf7	1305	910.24	27.3445	856.645	963.835	14.4366
MCF7	TRANSCRIPTION FACTOR	ENCSR636EYA.ctbp1.mcf7	1198	819.06	26.257	767.596	870.524	14.432
MCF7	TRANSCRIPTION FACTOR	ENCSR449UFF.zkscan1.mcf7	423	244.44	13.1451	218.676	270.204	13.5837
MCF7	TRANSCRIPTION FACTOR	ENCSR391JII.rcor1.mcf7	388	230.71	11.7519	207.676	253.744	13.3842
MCF7	TRANSCRIPTION FACTOR	GSE40724.pgr.t47d	1899	1449.88	33.6423	1383.94	1515.82	13.3499
MCF7	TRANSCRIPTION FACTOR	GSE60270.foxa1.mcf7	693	435.03	19.3273	397.148	472.912	13.3474
MCF7	TRANSCRIPTION FACTOR	ENCSR234VCE.dpf2.mcf7	1029	716	23.4882	669.963	762.037	13.3258
MCF7	TRANSCRIPTION FACTOR	ENCSR000BUY.nr2f2.mcf7	1345	977.07	27.8786	922.428	1031.71	13.1976
MCF7	TRANSCRIPTION FACTOR	GSE48930.ar.mcf7	1381	997.37	29.1467	940.243	1054.5	13.1621
MCF7	TRANSCRIPTION FACTOR	ENCSR000BTP.hdac2.mcf7	1087	750.21	25.9433	699.361	801.059	12.9818
MCF7	TRANSCRIPTION FACTOR	GSE48930.esr1.mcf7	1485	1094.16	30.3664	1034.64	1153.68	12.8708
MCF7	TRANSCRIPTION FACTOR	GSE38901.hsf1.mcf7	108	37.32	5.50093	26.5382	48.1018	12.8487
MCF7	TRANSCRIPTION FACTOR	ENCSR000BTR.ep300.mcf7	487	298.64	14.6932	269.841	327.439	12.8196
MCF7	TRANSCRIPTION FACTOR	GSE68355.esr1.mcf7	1166	804.36	28.4791	748.541	860.179	12.6984
MCF7	TRANSCRIPTION FACTOR	ENCSR000BUN.tcf12.mcf7	361	216.87	11.4298	194.468	239.272	12.6101
MCF7	TRANSCRIPTION FACTOR	ENCSR000BUJ.foxm1.mcf7	425	229.98	15.4841	199.631	260.329	12.5949
MCF7	TRANSCRIPTION FACTOR	ENCSR000DMQ.myc.mcf7	931	650.96	22.4993	606.861	695.059	12.4466
MCF7	TRANSCRIPTION FACTOR	GSE47027.nr5a2.mcf7	215	107.96	8.6081	91.0881	124.832	12.4348
MCF7	TRANSCRIPTION FACTOR	GSE72249.foxa1.t47d	758	508.99	20.1812	469.435	548.545	12.3387
MCF7	TRANSCRIPTION FACTOR	ENCSR000EWU.znf217.mcf7	373	202.86	13.9697	175.479	230.241	12.1792
MCF7	TRANSCRIPTION FACTOR	GSE35109.esr1.mcf7	230	111.86	9.7701	92.7106	131.009	12.092
MCF7	TRANSCRIPTION FACTOR	ENCSR000DPB.stat3.mcf10a	1624	1258.2	30.2668	1198.88	1317.52	12.0858
MCF7	TRANSCRIPTION FACTOR	ENCSR468LUO.sin3a.mcf7	805	563.86	20.0555	524.551	603.169	12.0236
MCF7	TRANSCRIPTION FACTOR	GSE71276.esr1.mcf7	75	24.57	4.20258	16.3329	32.8071	11.9998
MCF7	TRANSCRIPTION FACTOR	ENCSR663ZZZ.mnt.mcf7	841	615.49	18.9457	578.356	652.624	11.903
MCF7	TRANSCRIPTION FACTOR	GSE66081.jun.mdamb231	2069	1667.76	34.2026	1600.72	1734.8	11.7313
MCF7	TRANSCRIPTION FACTOR	ERP000783.esr1.mcf7	1775	1374.7	34.3504	1307.37	1442.03	11.6534
MCF7	TRANSCRIPTION FACTOR	GSE72249.esr1.mcf7	158	69.38	7.63403	54.4173	84.3427	11.6086
MCF7	TRANSCRIPTION FACTOR	ENCSR000EWX.e2f1.mcf7	713	481.92	20.1638	442.399	521.441	11.4601
MCF7	TRANSCRIPTION FACTOR	ENCSR000BUI.fosl2.mcf7	797	551.63	21.4168	509.653	593.607	11.4569
MCF7	TRANSCRIPTION FACTOR	ENCSR000BUM.sin3a.mcf7	1050	741.34	27.1175	688.19	794.49	11.3823
MCF7	TRANSCRIPTION FACTOR	ENCSR557JTZ.gtf2f1.mcf7	391	247.61	12.704	222.71	272.51	11.287
MCF7	TRANSCRIPTION FACTOR	ENCSR000EWV.gata3.mcf7	183	84.43	8.75394	67.2723	101.588	11.2601
MCF7	TRANSCRIPTION FACTOR	ENCSR000DOO.fos.mcf10a	1546	1225.51	28.5489	1169.55	1281.47	11.226
MCF7	TRANSCRIPTION FACTOR	GSE46055.kdm5b.mcf7	399	247.44	13.6865	220.615	274.265	11.0737
MCF7	TRANSCRIPTION FACTOR	ENCSR000DOP.fos.mcf10a	1678	1333.85	31.3728	1272.36	1395.34	10.9697
MCF7	TRANSCRIPTION FACTOR	GSE40762.foxm1.mcf7	217	107.69	10.032	88.0274	127.353	10.8962
MCF7	TRANSCRIPTION FACTOR	ERP000209.esr1.mcf7	586	396.3	17.5174	361.966	430.634	10.8292
MCF7	TRANSCRIPTION FACTOR	ENCSR000BSU.jund.mcf7	500	321.83	16.52	289.451	354.209	10.7851
MCF7	TRANSCRIPTION FACTOR	ENCSR000EGG.rcor1.k562	1830	1484.54	32.0616	1421.7	1547.38	10.7749
MCF7	TRANSCRIPTION FACTOR	ENCSR912NMR.nono.mcf7	201	102.91	9.19387	84.89	120.93	10.6691
MCF7	TRANSCRIPTION FACTOR	ENCSR000BSS.elf1.mcf7	695	475.24	20.7886	434.494	515.986	10.5712
MCF7	TRANSCRIPTION FACTOR	GSE45822.esr1.mcf7	834	603.96	22.0609	560.721	647.199	10.4275
MCF7	TRANSCRIPTION FACTOR	ENCSR000BKN.esr1.t47d	868	626.36	23.2112	580.866	671.854	10.4105
MCF7	TRANSCRIPTION FACTOR	ENCSR000BVO.jund.t47d	299	176.61	11.767	153.547	199.673	10.4011
MCF7	TRANSCRIPTION FACTOR	ENCSR000EWT.tcf7l2.mcf7	315	188.61	12.2902	164.521	212.699	10.2838
MCF7	TRANSCRIPTION FACTOR	ENCSR000EWS.gata3.mcf7	521	340.47	17.6111	305.952	374.988	10.2509
MCF7	TRANSCRIPTION FACTOR	ENCSR000DON.fos.mcf10a	1448	1146.04	29.467	1088.28	1203.8	10.2474
MCF7	TRANSCRIPTION FACTOR	ENCSR094ZCF.cebpg.mcf7	187	95.58	8.99515	77.9495	113.21	10.1633
MCF7	TRANSCRIPTION FACTOR	ENCSR348JOJ.mta1.mcf7	427	279.66	14.5493	251.143	308.177	10.127
MCF7	TRANSCRIPTION FACTOR	ENCSR546KCN.fosl2.mcf7	409	273.25	13.4573	246.874	299.626	10.0875
MCF7	TRANSCRIPTION FACTOR	ENCSR697CUP.hcfc1.mcf7	330	203.84	12.5172	179.306	228.374	10.0789
MCF7	TRANSCRIPTION FACTOR	GSE41561.esr1.mcf7	1229	930.25	29.7537	871.933	988.567	10.0408
MCF7	TRANSCRIPTION FACTOR	ERP001226.ar.mcf7	1227	929.87	29.7188	871.621	988.119	9.99806
MCF7	TRANSCRIPTION FACTOR	ENCSR000DMM.myc.mcf7	1391	1122.24	27.391	1068.55	1175.93	9.81199
MCF7	TRANSCRIPTION FACTOR	ENCSR954WVZ.esrra.mcf7	414	270.11	14.6893	241.319	298.901	9.79556
MCF7	TRANSCRIPTION FACTOR	ENCSR000BJS.esr1.t47d	834	616.2	22.525	572.051	660.349	9.66927
MCF7	TRANSCRIPTION FACTOR	ENCSR000BUK.gabpa.mcf7	402	245.81	16.1893	214.079	277.541	9.6477
MCF7	TRANSCRIPTION FACTOR	ENCSR416QLJ.cbfb.k562	1968	1673.12	30.8732	1612.61	1733.63	9.55131
MCF7	TRANSCRIPTION FACTOR	GSE44737.mbd3.mcf7	371	247	13.0523	221.417	272.583	9.50021
MCF7	TRANSCRIPTION FACTOR	GSE59530.esr1.mcf7	75	26.42	5.12112	16.3826	36.4574	9.48621
MCF7	TRANSCRIPTION FACTOR	GSE72249.esr1.t47d	231	129.56	10.7123	108.564	150.556	9.46946
MCF7	TRANSCRIPTION FACTOR	GSE60270.esr1.mcf7	240	137.36	10.9586	115.881	158.839	9.36614
MCF7	TRANSCRIPTION FACTOR	GSE59530.foxa1.mcf7	769	553.83	23.108	508.538	599.122	9.31148
MCF7	TRANSCRIPTION FACTOR	ENCSR000DOS.myc.mcf10a	1037	800.89	25.5955	750.723	851.057	9.22467
MCF7	TRANSCRIPTION FACTOR	ENCSR000DOT.fos.mcf10a	1534	1239.45	32.014	1176.7	1302.2	9.20066
MCF7	TRANSCRIPTION FACTOR	ENCSR000DOQ.stat3.mcf10a	1178	933.31	27.284	879.833	986.787	8.96825
MCF7	TRANSCRIPTION FACTOR	ENCSR000BQD.esr1.t47d	475	329.59	16.3529	297.538	361.642	8.89202
MCF7	TRANSCRIPTION FACTOR	GSE68355.esr1.t47d	278	171.89	12.2383	147.903	195.877	8.67033
MCF7	TRANSCRIPTION FACTOR	GSE66081.tead4.mdamb231	553	408.99	16.6851	376.287	441.693	8.63103
MCF7	TRANSCRIPTION FACTOR	GSE60270.gata3.mcf7	53	19.76	3.92639	12.0643	27.4557	8.46578
MCF7	TRANSCRIPTION FACTOR	ENCSR924TVL.rfx5.mcf7	290	186.81	12.3744	162.556	211.064	8.33901
MCF7	TRANSCRIPTION FACTOR	GSE41561.tle3.mcf7	285	177.39	13.21	151.498	203.282	8.14613
MCF7	TRANSCRIPTION FACTOR	ENCSR000BLM.ep300.t47d	583	418.94	20.1709	379.405	458.475	8.1335
MCF7	TRANSCRIPTION FACTOR	GSE49952.xbp1.mdamb231	3107	2731.93	47.0498	2639.71	2824.15	7.97177
MCF7	TRANSCRIPTION FACTOR	ENCSR000BUZ.pml.mcf7	212	122.63	11.2839	100.514	144.746	7.92014
MCF7	TRANSCRIPTION FACTOR	GSE55921.brd4.mcf7	178	108.42	8.9456	90.8866	125.953	7.77812
MCF7	TRANSCRIPTION FACTOR	GSE66081.yap1.mdamb231	436	314.55	15.72	283.739	345.361	7.72582
MCF7	TRANSCRIPTION FACTOR	ENCSR176EXN.jun.mcf7	127	67.08	7.81953	51.7537	82.4063	7.66286
MCF7	TRANSCRIPTION FACTOR	ENCSR000BVA.srf.mcf7	255	160.92	12.2801	136.851	184.989	7.66116
MCF7	TRANSCRIPTION FACTOR	GSE72249.nr3c1.mcf7	42	17.26	3.34429	10.7052	23.8148	7.39769
MCF7	TRANSCRIPTION FACTOR	ENCSR288IJC.maz.mcf7	364	269.69	12.8265	244.55	294.83	7.35275
MCF7	TRANSCRIPTION FACTOR	ENCSR197DJH.srebf1.mcf7	179	115.71	8.66351	98.7295	132.69	7.30535
MCF7	TRANSCRIPTION FACTOR	ENCSR555PBN.mafk.mcf7	290	195.25	12.982	169.805	220.695	7.29856
MCF7	TRANSCRIPTION FACTOR	GSE62428.chd8.t47d	430	309.71	16.572	277.229	342.191	7.25862
MCF7	TRANSCRIPTION FACTOR	ENCSR000DOM.myc.mcf10a	449	343.13	14.9434	313.841	372.419	7.08472
MCF7	TRANSCRIPTION FACTOR	GSE31129.pgr.t47d	741	590.06	21.3451	548.224	631.896	7.07142
MCF7	TRANSCRIPTION FACTOR	ENCSR000BLL.esr1.t47d	150	86.18	9.4006	67.7548	104.605	6.78893
MCF7	TRANSCRIPTION FACTOR	GSE60270.tfap2a.mcf7	272	184.76	12.96	159.358	210.162	6.73147
MCF7	TRANSCRIPTION FACTOR	ENCSR004GKA.zeb2.k562	994	827.34	25.5083	777.344	877.336	6.53357
MCF7	TRANSCRIPTION FACTOR	ENCSR085QEV.nbn.k562	788	644.22	22.048	601.006	687.434	6.52124
MCF7	TRANSCRIPTION FACTOR	ENCSR395HWC.ikzf1.k562	1611	1412.42	31.7004	1350.29	1474.55	6.26428
MCF7	TRANSCRIPTION FACTOR	ENCSR005NMT.id3.k562	1048	907.83	22.4828	863.764	951.896	6.23455
MCF7	TRANSCRIPTION FACTOR	ENCSR000DOZ.stat3.mcf10a	667	541.23	20.2748	501.491	580.969	6.20327
MCF7	TRANSCRIPTION FACTOR	ENCSR387UWP.hdac1.k562	1231	1076.18	25.5511	1026.1	1126.26	6.05924
MCF7	TRANSCRIPTION FACTOR	GSE45852.hsf1.mcf7	46	21.58	4.06557	13.6115	29.5485	6.00653
MCF7	TRANSCRIPTION FACTOR	ERP002305.esr1.mcf7	6	0.78	0.894201	-0.972635	2.53263	5.83761
MCF7	TRANSCRIPTION FACTOR	ENCSR000BSP.rest.mcf7	346	256.13	16.013	224.744	287.516	5.6123
MCF7	TRANSCRIPTION FACTOR	ENCSR382WLL.elk1.mcf7	124	80.19	7.9375	64.6325	95.7475	5.51937
MCF7	TRANSCRIPTION FACTOR	ENCSR427BBI.mllt1.mcf7	163	109.99	9.74886	90.8822	129.098	5.43756
MCF7	TRANSCRIPTION FACTOR	GSE62425.e2f1.hmec1	228	162.68	12.0369	139.088	186.272	5.42666
MCF7	TRANSCRIPTION FACTOR	ENCSR115SMW.pknox1.k562	1244	1091.07	29.3017	1033.64	1148.5	5.21915
MCF7	TRANSCRIPTION FACTOR	ENCSR000BUX.egr1.mcf7	208	153.84	10.4926	133.274	174.406	5.16172
MCF7	TRANSCRIPTION FACTOR	ENCSR000DMJ.myc.mcf7	1826	1647.56	35.152	1578.66	1716.46	5.07624
MCF7	TRANSCRIPTION FACTOR	ERP000380.esr1.mcf7	66	36.2	6.04862	24.3447	48.0553	4.92674
MCF7	TRANSCRIPTION FACTOR	GSE40591.brca1.mcf10a	338	269.47	14.1017	241.831	297.109	4.8597
MCF7	TRANSCRIPTION FACTOR	ENCSR135ANT.nrf1.mcf7	111	76.16	7.48429	61.4908	90.8292	4.65509
MCF7	TRANSCRIPTION FACTOR	ENCSR062HDL.hsf1.mcf7	28	14.74	2.93918	8.9792	20.5008	4.51146
MCF7	TRANSCRIPTION FACTOR	GSE41561.nr2f1.mcf7	1438	1304.66	31.373	1243.17	1366.15	4.25015
MCF7	TRANSCRIPTION FACTOR	ENCSR000DMP.myc.mcf7	130	89.95	9.44989	71.4282	108.472	4.23814
MCF7	TRANSCRIPTION FACTOR	GSE67867.nrf1.hmec1	448	371.67	19.3109	333.821	409.519	3.95269
MCF7	TRANSCRIPTION FACTOR	ENCSR107GRP.mllt1.k562	858	761.12	24.9995	712.121	810.119	3.87528
MCF7	TRANSCRIPTION FACTOR	GSE40129.gata3.mcf7	113	78.68	8.92718	61.1827	96.1773	3.84444
MCF7	TRANSCRIPTION FACTOR	ENCSR000DOR.e2f4.mcf10a	266	213.7	13.7028	186.842	240.558	3.81673
MCF7	TRANSCRIPTION FACTOR	GSE75070.runx1.mcf7	11	4.13	1.84585	0.512129	7.74787	3.72186
MCF7	TRANSCRIPTION FACTOR	GSE72249.nr3c1.t47d	12	3.79	2.21699	-0.555303	8.1353	3.70322
MCF7	TRANSCRIPTION FACTOR	GSE37403.snapc1.mcf10a	57	39.39	5.11068	29.3731	49.4069	3.44572
MCF7	TRANSCRIPTION FACTOR	GSE40591.palb2.mcf10a	50	35.62	4.26112	27.2682	43.9718	3.3747
MCF7	TRANSCRIPTION FACTOR	GSE41561.klf4.mcf7	171	135.71	10.6565	114.823	156.597	3.31159
MCF7	TRANSCRIPTION FACTOR	GSE38901.hsf1.mcf10a	17	9.23	2.41985	4.4871	13.9729	3.21095
MCF7	TRANSCRIPTION FACTOR	ENCSR000EVD.znf263.hek293	1662	1550.4	35.4124	1480.99	1619.81	3.15144
MCF7	TRANSCRIPTION FACTOR	ENCSR155VDK.zbtb11.mcf7	45	27.59	5.57609	16.6609	38.5191	3.12226
MCF7	TRANSCRIPTION FACTOR	ENCSR465VLK.foxk2.mcf7	69	53.02	6.27964	40.7119	65.3281	2.54473
MCF7	TRANSCRIPTION FACTOR	ENCSR028NUR.znf592.mcf7	19	11.47	3.24568	5.10847	17.8315	2.32001
MCF7	TRANSCRIPTION FACTOR	ENCSR125ZYC.klf9.mcf7	188	161.63	11.9406	138.226	185.034	2.20842
MCF7	TRANSCRIPTION FACTOR	ENCSR551ZDZ.mta2.mcf7	42	30.97	5.02811	21.1149	40.8251	2.19367
MCF7	TRANSCRIPTION FACTOR	GSE40762.foxm1.mdamb231	97	80.11	8.02256	64.3858	95.8342	2.10531
MCF7	TRANSCRIPTION FACTOR	GSE37403.snapc4.mcf10a	34	26.75	3.9807	18.9478	34.5522	1.82129
MCF7	TRANSCRIPTION FACTOR	GSE23730.erg.mcf7	525	494.43	17.1354	460.845	528.015	1.78403
MCF7	TRANSCRIPTION FACTOR	GSE72931.brd4.mcf10a	1230	1180.76	30.5588	1120.86	1240.66	1.61132
MCF7	TRANSCRIPTION FACTOR	ENCSR000AHF.taf1.mcf7	66	55.23	6.85912	41.7861	68.6739	1.57017
MCF7	TRANSCRIPTION FACTOR	GSE59530.rela.mcf7	8	5.69	2.31244	1.15762	10.2224	0.998945
MCF7	TRANSCRIPTION FACTOR	GSE72082.gabpa.mcf7	86	78.09	8.20334	62.0114	94.1686	0.964241
MCF7	TRANSCRIPTION FACTOR	GSE60270.med1.mcf7	1	0.72	0.792388	-0.833081	2.27308	0.353362
MCF7	TRANSCRIPTION FACTOR	GSE62425.mybl2.hmec1	4	3.6	1.79787	0.0761821	7.12382	0.222486
MCF7	TRANSCRIPTION FACTOR	GSE62425.foxm1.hmec1	1	0.92	0.872475	-0.79005	2.63005	0.0916932
MCF7	TRANSCRIPTION FACTOR	GSE53855.cdk2.t47d	4	3.99	1.87754	0.310024	7.66998	0.00532612
MCF7	TRANSCRIPTION FACTOR	GSE48602.myc.mdamb231	1	1.06	0.940879	-0.784122	2.90412	-0.0637702
MCF7	TRANSCRIPTION FACTOR	GSE54855.esr1.mcf7	1	1.36	1.07797	-0.752822	3.47282	-0.333961
MCF7	TRANSCRIPTION FACTOR	GSE54693.mbd2.mcf7	2	2.57	1.40888	-0.191409	5.33141	-0.404576
MCF7	TRANSCRIPTION FACTOR	GSE74716.smarca4.mcf10a	414	423.26	20.4434	383.191	463.329	-0.452958
MCF7	TRANSCRIPTION FACTOR	GSE72009.tp63.mdamb231	1	3.04	1.71105	-0.313649	6.39365	-1.19225
MCF7	TRANSCRIPTION FACTOR	GSE63233.mbd2.hmec1	18	24.74	3.78893	17.3137	32.1663	-1.77887
MCF7	TRANSCRIPTION FACTOR	ERP003925.brd4.t47d	233	281.61	14.6079	252.978	310.242	-3.32764
MCF7	TRANSCRIPTION FACTOR	ERP003925.bcl11a.mcf10a	92	127.33	9.84019	108.043	146.617	-3.59038
MCF7	TRANSCRIPTION FACTOR	ERP003925.brd4.mcf10a	368	447.24	18.2198	411.529	482.951	-4.34911
MDAMB231	TRANSCRIPTION FACTOR	GSE46055.kdm5b.mdamb231	2006	1029.03	26.6267	976.842	1081.22	36.6914
MDAMB231	TRANSCRIPTION FACTOR	ERP000783.ctcf.mcf10a	1210	538.79	22.4604	494.768	582.812	29.8841
MDAMB231	TRANSCRIPTION FACTOR	GSE66081.tead4.mdamb231	793	364.53	15.0672	334.998	394.062	28.4373
MDAMB231	TRANSCRIPTION FACTOR	ERP000209.stag1.mcf7	1766	957.06	29.1589	899.909	1014.21	27.7425
MDAMB231	TRANSCRIPTION FACTOR	ERP000209.rad21.mcf7	1579	854.17	26.1592	802.898	905.442	27.7084
MDAMB231	TRANSCRIPTION FACTOR	ENCSR000BNO.ctcf.t47d	1008	438.17	20.628	397.739	478.601	27.624
MDAMB231	TRANSCRIPTION FACTOR	ERP000380.ctcf.mcf7	1322	695.61	22.7591	651.002	740.218	27.5226
MDAMB231	TRANSCRIPTION FACTOR	ENCSR000BTQ.rad21.mcf7	1684	920.93	27.7646	866.511	975.349	27.4835
MDAMB231	TRANSCRIPTION FACTOR	GSE66081.jun.mdamb231	2357	1479.09	32.2941	1415.79	1542.39	27.1848
MDAMB231	TRANSCRIPTION FACTOR	ENCSR000DWH.ctcf.mcf7	1629	925.47	26.8341	872.875	978.065	26.2177
MDAMB231	TRANSCRIPTION FACTOR	GSE66081.yap1.mdamb231	645	275.42	14.2893	247.413	303.427	25.864
MDAMB231	TRANSCRIPTION FACTOR	GSE70764.ctcf.mcf7	1443	796.93	26.0234	745.924	847.936	24.8265
MDAMB231	TRANSCRIPTION FACTOR	ENCSR000DMS.ctcf.mcf7	1391	777.54	24.7445	729.041	826.039	24.7918
MDAMB231	TRANSCRIPTION FACTOR	ENCSR000DMR.ctcf.mcf7	1713	1020.28	27.9971	965.406	1075.15	24.7425
MDAMB231	TRANSCRIPTION FACTOR	GSE46055.kdm5b.t47d	1208	601.67	24.5345	553.582	649.758	24.7134
MDAMB231	TRANSCRIPTION FACTOR	GSE72082.rad21.mcf7	1819	1067.55	31.0507	1006.69	1128.41	24.2007
MDAMB231	TRANSCRIPTION FACTOR	ENCSR000AHD.ctcf.mcf7	1523	847.87	28.2556	792.489	903.251	23.8937
MDAMB231	TRANSCRIPTION FACTOR	ENCSR000DMO.ctcf.mcf7	1940	1237.42	31.5326	1175.62	1299.22	22.281
MDAMB231	TRANSCRIPTION FACTOR	ENCSR000BUL.max.mcf7	1320	799.4	23.3904	753.555	845.245	22.257
MDAMB231	TRANSCRIPTION FACTOR	ENCSR468LUO.sin3a.mcf7	857	488.29	16.6868	455.584	520.996	22.0959
MDAMB231	TRANSCRIPTION FACTOR	ENCSR000DPB.stat3.mcf10a	1743	1114.03	28.477	1058.22	1169.84	22.087
MDAMB231	TRANSCRIPTION FACTOR	ENCSR000DML.ctcf.mcf7	1662	1044.58	28.4967	988.726	1100.43	21.6663
MDAMB231	TRANSCRIPTION FACTOR	ENCSR000EGG.rcor1.k562	2022	1322.5	35.2516	1253.41	1391.59	19.8431
MDAMB231	TRANSCRIPTION FACTOR	ENCSR000DOP.fos.mcf10a	1770	1181.86	30.2692	1122.53	1241.19	19.4303
MDAMB231	TRANSCRIPTION FACTOR	ENCSR000DMV.ctcf.mcf7	1735	1158.11	29.7671	1099.77	1216.45	19.3801
MDAMB231	TRANSCRIPTION FACTOR	ENCSR000BKY.foxa1.t47d	1920	1263.88	33.9855	1197.27	1330.49	19.3059
MDAMB231	TRANSCRIPTION FACTOR	ENCSR000DOQ.stat3.mcf10a	1296	824.68	24.7018	776.264	873.096	19.0804
MDAMB231	TRANSCRIPTION FACTOR	ENCSR387UWP.hdac1.k562	1484	958.44	27.5726	904.398	1012.48	19.0609
MDAMB231	TRANSCRIPTION FACTOR	ENCSR107GRP.mllt1.k562	1088	671.94	21.9976	628.825	715.055	18.9139
MDAMB231	TRANSCRIPTION FACTOR	GSE72249.foxa1.mcf7	1377	919.87	24.2127	872.413	967.327	18.8797
MDAMB231	TRANSCRIPTION FACTOR	ENCSR000DMQ.myc.mcf7	932	565.02	19.4723	526.854	603.186	18.8462
MDAMB231	TRANSCRIPTION FACTOR	ENCSR395HWC.ikzf1.k562	1840	1267.73	30.7748	1207.41	1328.05	18.5954
MDAMB231	TRANSCRIPTION FACTOR	ENCSR000DOO.fos.mcf10a	1640	1082.64	30.501	1022.86	1142.42	18.2735
MDAMB231	TRANSCRIPTION FACTOR	ENCSR000DOT.fos.mcf10a	1642	1091.66	30.5694	1031.74	1151.58	18.003
MDAMB231	TRANSCRIPTION FACTOR	ENCSR000BMX.gata3.t47d	1426	937.08	27.1921	883.784	990.376	17.9803
MDAMB231	TRANSCRIPTION FACTOR	ERP000901.crebbp.mcf7	1395	949.47	25.0036	900.463	998.477	17.8186
MDAMB231	TRANSCRIPTION FACTOR	ENCSR085QEV.nbn.k562	965	569.19	22.4678	525.153	613.227	17.6168
MDAMB231	TRANSCRIPTION FACTOR	ENCSR000DON.fos.mcf10a	1527	1013.51	29.2763	956.128	1070.89	17.5395
MDAMB231	TRANSCRIPTION FACTOR	ENCSR005NMT.id3.k562	1219	805.07	23.8129	758.397	851.743	17.3826
MDAMB231	TRANSCRIPTION FACTOR	ENCSR416QLJ.cbfb.k562	2062	1508.2	31.964	1445.55	1570.85	17.3257
MDAMB231	TRANSCRIPTION FACTOR	GSE40724.pgr.t47d	1766	1271.18	28.6365	1215.05	1327.31	17.2794
MDAMB231	TRANSCRIPTION FACTOR	ENCSR004GKA.zeb2.k562	1146	738.41	23.9039	691.558	785.262	17.0512
MDAMB231	TRANSCRIPTION FACTOR	ENCSR000BTP.hdac2.mcf7	1042	657.05	22.5901	612.773	701.327	17.0407
MDAMB231	TRANSCRIPTION FACTOR	ENCSR000EVD.znf263.hek293	1887	1358.29	31.224	1297.09	1419.49	16.9328
MDAMB231	TRANSCRIPTION FACTOR	ENCSR000DMM.myc.mcf7	1437	979.19	27.3258	925.631	1032.75	16.7537
MDAMB231	TRANSCRIPTION FACTOR	ENCSR000DOS.myc.mcf10a	1147	698.68	26.9503	645.857	751.503	16.635
MDAMB231	TRANSCRIPTION FACTOR	ENCSR636EYA.ctbp1.mcf7	1075	715.43	21.8013	672.699	758.161	16.493
MDAMB231	TRANSCRIPTION FACTOR	GSE21234.tfap2c.mcf7	1857	1302.79	34.0434	1236.06	1369.52	16.2795
MDAMB231	TRANSCRIPTION FACTOR	GSE36351.tfap2c.mcf7	1855	1302.58	34.0119	1235.92	1369.24	16.2419
MDAMB231	TRANSCRIPTION FACTOR	GSE76454.znf143.mcf7	1412	953.27	28.3117	897.779	1008.76	16.2028
MDAMB231	TRANSCRIPTION FACTOR	ENCSR000BSS.elf1.mcf7	716	412.74	19.1241	375.257	450.223	15.8575
MDAMB231	TRANSCRIPTION FACTOR	ENCSR663ZZZ.mnt.mcf7	847	530.97	20.0471	491.678	570.262	15.7643
MDAMB231	TRANSCRIPTION FACTOR	ERP000380.foxa1.mcf7	1183	820.22	23.2755	774.6	865.84	15.5863
MDAMB231	TRANSCRIPTION FACTOR	ENCSR000BUM.sin3a.mcf7	985	643.59	22.1109	600.253	686.927	15.4408
MDAMB231	TRANSCRIPTION FACTOR	ENCSR000BSR.cebpb.mcf7	1509	1042.04	30.6399	981.986	1102.09	15.2402
MDAMB231	TRANSCRIPTION FACTOR	ENCSR000BUK.gabpa.mcf7	417	211.71	13.7108	184.837	238.583	14.9729
MDAMB231	TRANSCRIPTION FACTOR	ENCSR000BST.gata3.mcf7	1682	1211.25	31.5026	1149.5	1273	14.9432
MDAMB231	TRANSCRIPTION FACTOR	ENCSR115SMW.pknox1.k562	1397	972.44	28.4173	916.742	1028.14	14.9402
MDAMB231	TRANSCRIPTION FACTOR	ENCSR000BUI.fosl2.mcf7	799	486.46	21.2576	444.795	528.125	14.7025
MDAMB231	TRANSCRIPTION FACTOR	GSE48930.esr1.mcf7	1345	959.96	26.2259	908.557	1011.36	14.6817
MDAMB231	TRANSCRIPTION FACTOR	ENCSR000DOZ.stat3.mcf10a	772	473.63	20.5597	433.333	513.927	14.5124
MDAMB231	TRANSCRIPTION FACTOR	ENCSR000DOM.myc.mcf10a	528	298.05	15.9376	266.812	329.288	14.4281
MDAMB231	TRANSCRIPTION FACTOR	ENCSR234VCE.dpf2.mcf7	965	636.82	22.9181	591.9	681.74	14.3197
MDAMB231	TRANSCRIPTION FACTOR	GSE41561.nr2f1.mcf7	1514	1139.25	26.5396	1087.23	1191.27	14.1204
MDAMB231	TRANSCRIPTION FACTOR	GSE41820.ahr.mcf7	2754	2217.38	38.3334	2142.25	2292.51	13.9988
MDAMB231	TRANSCRIPTION FACTOR	ENCSR000BUY.nr2f2.mcf7	1247	861.76	27.53	807.801	915.719	13.9935
MDAMB231	TRANSCRIPTION FACTOR	GSE80808.foxa1.mcf7	970	685.84	20.7757	645.12	726.56	13.6775
MDAMB231	TRANSCRIPTION FACTOR	GSE51274.gata3.mcf7	1138	784.84	25.9116	734.053	835.627	13.6294
MDAMB231	TRANSCRIPTION FACTOR	GSE62425.e2f1.hmec1	270	130.45	10.2734	110.314	150.586	13.5836
MDAMB231	TRANSCRIPTION FACTOR	ENCSR697CUP.hcfc1.mcf7	329	177.44	11.3211	155.251	199.629	13.3874
MDAMB231	TRANSCRIPTION FACTOR	ERP005838.nrip1.mcf7	1306	945.12	27.0033	892.194	998.046	13.3643
MDAMB231	TRANSCRIPTION FACTOR	ENCSR546KCN.fosl2.mcf7	410	241.08	12.8595	215.875	266.285	13.1358
MDAMB231	TRANSCRIPTION FACTOR	ENCSR017CEO.cux1.mcf7	552	328.75	17.1113	295.212	362.288	13.047
MDAMB231	TRANSCRIPTION FACTOR	ENCSR348JOJ.mta1.mcf7	427	242.19	14.3307	214.102	270.278	12.8961
MDAMB231	TRANSCRIPTION FACTOR	ENCSR000DMJ.myc.mcf7	1839	1442.04	30.8558	1381.56	1502.52	12.865
MDAMB231	TRANSCRIPTION FACTOR	GSE68355.esr1.mcf7	1005	714.07	22.7237	669.531	758.609	12.8029
MDAMB231	TRANSCRIPTION FACTOR	GSE46055.kdm5b.mcf7	392	207.58	14.5978	178.968	236.192	12.6334
MDAMB231	TRANSCRIPTION FACTOR	ENCSR000BLM.ep300.t47d	563	359.73	16.2598	327.861	391.599	12.5014
MDAMB231	TRANSCRIPTION FACTOR	ENCSR000EWX.e2f1.mcf7	647	413.27	18.7487	376.523	450.017	12.4665
MDAMB231	TRANSCRIPTION FACTOR	GSE40591.brca1.mcf10a	418	228.71	15.2019	198.914	258.506	12.4518
MDAMB231	TRANSCRIPTION FACTOR	GSE51274.gata3.t47d	832	560.8	22.0385	517.604	603.996	12.3057
MDAMB231	TRANSCRIPTION FACTOR	ENCSR000BJS.esr1.t47d	798	541.7	21.353	499.848	583.552	12.003
MDAMB231	TRANSCRIPTION FACTOR	ENCSR000BKN.esr1.t47d	799	551.98	20.693	511.422	592.538	11.9374
MDAMB231	TRANSCRIPTION FACTOR	ERP001226.foxa1.mcf7	1390	1054.8	28.4839	998.972	1110.63	11.768
MDAMB231	TRANSCRIPTION FACTOR	ENCSR000BVA.srf.mcf7	263	135.18	10.8789	113.857	156.503	11.7493
MDAMB231	TRANSCRIPTION FACTOR	GSE67867.nrf1.hmec1	516	316.14	17.5839	281.676	350.604	11.3661
MDAMB231	TRANSCRIPTION FACTOR	GSE72249.foxa1.t47d	644	451.38	16.9478	418.162	484.598	11.3655
MDAMB231	TRANSCRIPTION FACTOR	ENCSR557JTZ.gtf2f1.mcf7	369	211.28	14.1265	183.592	238.968	11.1649
MDAMB231	TRANSCRIPTION FACTOR	GSE62428.chd8.t47d	428	263.29	14.9358	234.016	292.564	11.0279
MDAMB231	TRANSCRIPTION FACTOR	ENCSR288IJC.maz.mcf7	386	228.62	14.2813	200.629	256.611	11.02
MDAMB231	TRANSCRIPTION FACTOR	ENCSR000BUJ.foxm1.mcf7	342	203.72	12.6723	178.882	228.558	10.912
MDAMB231	TRANSCRIPTION FACTOR	ERP000783.esr1.mcf7	1583	1227.18	32.9534	1162.59	1291.77	10.7977
MDAMB231	TRANSCRIPTION FACTOR	GSE49952.xbp1.mdamb231	2796	2434.52	33.6987	2368.47	2500.57	10.7268
MDAMB231	TRANSCRIPTION FACTOR	ENCSR000BSU.jund.mcf7	454	282.87	16.0036	251.503	314.237	10.6932
MDAMB231	TRANSCRIPTION FACTOR	ERP001226.ar.mcf7	1103	827.49	25.9512	776.626	878.354	10.6165
MDAMB231	TRANSCRIPTION FACTOR	GSE41561.esr1.mcf7	1104	827.84	26.0162	776.848	878.832	10.6149
MDAMB231	TRANSCRIPTION FACTOR	ENCSR391JII.rcor1.mcf7	326	205.32	11.4229	182.931	227.709	10.5648
MDAMB231	TRANSCRIPTION FACTOR	ENCSR954WVZ.esrra.mcf7	379	239.91	13.1833	214.071	265.749	10.5505
MDAMB231	TRANSCRIPTION FACTOR	ENCSR176EXN.jun.mcf7	137	59.21	7.42545	44.6561	73.7639	10.4761
MDAMB231	TRANSCRIPTION FACTOR	ENCSR000DOR.e2f4.mcf10a	310	177.35	12.7147	152.429	202.271	10.4328
MDAMB231	TRANSCRIPTION FACTOR	GSE41820.arnt.mcf7	4013	3500.75	49.2071	3404.3	3597.2	10.4101
MDAMB231	TRANSCRIPTION FACTOR	ERP000901.ncoa3.mcf7	2208	1846.49	35.5106	1776.89	1916.09	10.1804
MDAMB231	TRANSCRIPTION FACTOR	GSE37403.snapc1.mcf10a	82	31.44	4.98547	21.6685	41.2115	10.1415
MDAMB231	TRANSCRIPTION FACTOR	ENCSR000BUO.tead4.mcf7	316	183.31	13.1707	157.495	209.125	10.0746
MDAMB231	TRANSCRIPTION FACTOR	ERP000209.esr1.mcf7	515	348.29	16.8459	315.272	381.308	9.89619
MDAMB231	TRANSCRIPTION FACTOR	GSE40762.foxm1.mdamb231	145	66.24	8.00015	50.5597	81.9203	9.84481
MDAMB231	TRANSCRIPTION FACTOR	ENCSR000BUZ.pml.mcf7	186	99.99	8.78876	82.764	117.216	9.78636
MDAMB231	TRANSCRIPTION FACTOR	GSE44737.mbd3.mcf7	348	214.66	13.9068	187.403	241.917	9.58813
MDAMB231	TRANSCRIPTION FACTOR	GSE38901.hsf1.mcf7	82	34.68	4.96428	24.95	44.41	9.5321
MDAMB231	TRANSCRIPTION FACTOR	GSE60270.foxa1.mcf7	552	387.75	17.2365	353.966	421.534	9.52917
MDAMB231	TRANSCRIPTION FACTOR	GSE72931.brd4.mcf10a	1296	1023.06	28.6979	966.812	1079.31	9.51079
MDAMB231	TRANSCRIPTION FACTOR	ENCSR924TVL.rfx5.mcf7	277	161.98	12.254	137.962	185.998	9.3863
MDAMB231	TRANSCRIPTION FACTOR	ENCSR382WLL.elk1.mcf7	125	66.87	6.20631	54.7056	79.0344	9.36627
MDAMB231	TRANSCRIPTION FACTOR	ENCSR000BVO.jund.t47d	253	155.09	10.5649	134.383	175.797	9.26744
MDAMB231	TRANSCRIPTION FACTOR	GSE59530.foxa1.mcf7	663	490.84	18.7809	454.029	527.651	9.16677
MDAMB231	TRANSCRIPTION FACTOR	GSE31129.pgr.t47d	711	529.72	20.455	489.628	569.812	8.8624
MDAMB231	TRANSCRIPTION FACTOR	ENCSR000BQD.esr1.t47d	424	292.11	15.003	262.704	321.516	8.79093
MDAMB231	TRANSCRIPTION FACTOR	GSE23730.erg.mcf7	583	417.55	19.4803	379.369	455.731	8.49319
MDAMB231	TRANSCRIPTION FACTOR	ENCSR094ZCF.cebpg.mcf7	156	86.2	8.2609	70.0086	102.391	8.44945
MDAMB231	TRANSCRIPTION FACTOR	ENCSR000EWT.tcf7l2.mcf7	260	166.52	11.1912	144.585	188.455	8.35302
MDAMB231	TRANSCRIPTION FACTOR	ENCSR000EWU.znf217.mcf7	279	183.76	11.6073	161.01	206.51	8.20517
MDAMB231	TRANSCRIPTION FACTOR	GSE48930.ar.mcf7	1069	871.3	24.5836	823.116	919.484	8.04195
MDAMB231	TRANSCRIPTION FACTOR	ENCSR000EWS.gata3.mcf7	420	302.9	14.6656	274.155	331.645	7.98465
MDAMB231	TRANSCRIPTION FACTOR	ENCSR000BTR.ep300.mcf7	385	264.96	15.2805	235.01	294.91	7.85577
MDAMB231	TRANSCRIPTION FACTOR	ENCSR125ZYC.klf9.mcf7	205	133.24	9.63487	114.356	152.124	7.44795
MDAMB231	TRANSCRIPTION FACTOR	ENCSR449UFF.zkscan1.mcf7	318	216.55	13.7631	189.574	243.526	7.37118
MDAMB231	TRANSCRIPTION FACTOR	GSE55921.brd4.mcf7	143	86.41	7.93547	70.8565	101.964	7.13128
MDAMB231	TRANSCRIPTION FACTOR	ENCSR000BUX.egr1.mcf7	207	129.46	10.8855	108.124	150.796	7.12326
MDAMB231	TRANSCRIPTION FACTOR	GSE68355.esr1.t47d	234	153.75	11.2953	131.611	175.889	7.10474
MDAMB231	TRANSCRIPTION FACTOR	GSE40591.palb2.mcf10a	63	30.3	4.79162	20.9084	39.6916	6.82442
MDAMB231	TRANSCRIPTION FACTOR	ENCSR000BUN.tcf12.mcf7	274	188.27	12.6626	163.451	213.089	6.77035
MDAMB231	TRANSCRIPTION FACTOR	ERP000901.ncoa2.mcf7	593	451.82	20.973	410.713	492.927	6.73152
MDAMB231	TRANSCRIPTION FACTOR	GSE74716.smarca4.mcf10a	479	359.57	17.9709	324.347	394.793	6.64573
MDAMB231	TRANSCRIPTION FACTOR	ENCSR912NMR.nono.mcf7	151	93.39	8.78002	76.1812	110.599	6.56149
MDAMB231	TRANSCRIPTION FACTOR	ENCSR155VDK.zbtb11.mcf7	51	24.24	4.10252	16.1991	32.2809	6.52281
MDAMB231	TRANSCRIPTION FACTOR	ENCSR000DMP.myc.mcf7	128	76.39	7.92757	60.852	91.928	6.51019
MDAMB231	TRANSCRIPTION FACTOR	ENCSR555PBN.mafk.mcf7	248	170.82	12.199	146.91	194.73	6.32674
MDAMB231	TRANSCRIPTION FACTOR	GSE45822.esr1.mcf7	671	539.22	21.5662	496.95	581.49	6.11048
MDAMB231	TRANSCRIPTION FACTOR	GSE47027.nr5a2.mcf7	155	101.24	8.81816	83.9564	118.524	6.09651
MDAMB231	TRANSCRIPTION FACTOR	ENCSR135ANT.nrf1.mcf7	112	64.98	7.85729	49.5797	80.3803	5.98425
MDAMB231	TRANSCRIPTION FACTOR	GSE41561.klf4.mcf7	168	116.64	8.66611	99.6544	133.626	5.92654
MDAMB231	TRANSCRIPTION FACTOR	GSE72249.esr1.t47d	166	114.47	8.90971	97.007	131.933	5.78358
MDAMB231	TRANSCRIPTION FACTOR	ERP000901.ncoa1.mcf7	467	356.54	20.0512	317.24	395.84	5.50891
MDAMB231	TRANSCRIPTION FACTOR	ENCSR000AHF.taf1.mcf7	73	41.87	5.68118	30.7349	53.0051	5.47949
MDAMB231	TRANSCRIPTION FACTOR	GSE68356.esr1.mcf7	234	172.05	11.5228	149.465	194.635	5.37629
MDAMB231	TRANSCRIPTION FACTOR	GSE35109.esr1.mcf7	151	102.81	9.26893	84.6429	120.977	5.19909
MDAMB231	TRANSCRIPTION FACTOR	GSE60270.tfap2a.mcf7	220	161.01	11.464	138.54	183.48	5.14566
MDAMB231	TRANSCRIPTION FACTOR	GSE60270.esr1.mcf7	173	122.09	9.98089	102.527	141.653	5.10075
MDAMB231	TRANSCRIPTION FACTOR	ENCSR000BLL.esr1.t47d	113	74.41	7.72781	59.2635	89.5565	4.99365
MDAMB231	TRANSCRIPTION FACTOR	ENCSR000BSP.rest.mcf7	288	220.62	13.5324	194.096	247.144	4.97915
MDAMB231	TRANSCRIPTION FACTOR	GSE71276.esr1.mcf7	45	22.07	4.64987	12.9563	31.1837	4.93132
MDAMB231	TRANSCRIPTION FACTOR	ENCSR197DJH.srebf1.mcf7	155	102.68	10.6162	81.8722	123.488	4.9283
MDAMB231	TRANSCRIPTION FACTOR	GSE60270.gata3.mcf7	39	20.18	4.37943	11.5963	28.7637	4.29736
MDAMB231	TRANSCRIPTION FACTOR	GSE38901.hsf1.mcf10a	19	7.87	2.60402	2.76612	12.9739	4.27416
MDAMB231	TRANSCRIPTION FACTOR	GSE45852.hsf1.mcf7	39	20.09	4.44517	11.3775	28.8025	4.25406
MDAMB231	TRANSCRIPTION FACTOR	GSE40762.foxm1.mcf7	135	95.64	9.26438	77.4818	113.798	4.24853
MDAMB231	TRANSCRIPTION FACTOR	ERP002305.esr1.mcf7	4	0.75	0.770347	-0.75988	2.25988	4.21888
MDAMB231	TRANSCRIPTION FACTOR	ENCSR427BBI.mllt1.mcf7	141	98.41	10.1116	78.5913	118.229	4.212
MDAMB231	TRANSCRIPTION FACTOR	GSE72082.gabpa.mcf7	96	66.99	8.07227	51.1684	82.8116	3.59379
MDAMB231	TRANSCRIPTION FACTOR	ERP003925.brd4.mcf10a	440	379.8	17.1488	346.188	413.412	3.51045
MDAMB231	TRANSCRIPTION FACTOR	ENCSR062HDL.hsf1.mcf7	24	12.59	3.27246	6.17598	19.004	3.48667
MDAMB231	TRANSCRIPTION FACTOR	ENCSR000EWV.gata3.mcf7	103	77.72	7.7578	62.5147	92.9253	3.25866
MDAMB231	TRANSCRIPTION FACTOR	GSE37403.snapc4.mcf10a	36	22.41	4.26897	14.0428	30.7772	3.18343
MDAMB231	TRANSCRIPTION FACTOR	GSE40129.gata3.mcf7	88	68.59	7.57734	53.7384	83.4416	2.56159
MDAMB231	TRANSCRIPTION FACTOR	ERP003925.brd4.t47d	274	240.2	13.8477	213.059	267.341	2.44085
MDAMB231	TRANSCRIPTION FACTOR	GSE72249.esr1.mcf7	82	63.96	7.52359	49.2138	78.7062	2.39779
MDAMB231	TRANSCRIPTION FACTOR	ERP000380.esr1.mcf7	45	32.43	5.32434	21.9943	42.8657	2.36086
MDAMB231	TRANSCRIPTION FACTOR	GSE41561.tle3.mcf7	185	158.03	11.6839	135.129	180.931	2.3083
MDAMB231	TRANSCRIPTION FACTOR	GSE59530.rela.mcf7	8	4.23	1.71656	0.86555	7.59445	2.19626
MDAMB231	TRANSCRIPTION FACTOR	GSE72249.nr3c1.mcf7	22	14.76	3.5423	7.81709	21.7029	2.04387
MDAMB231	TRANSCRIPTION FACTOR	GSE62425.mybl2.hmec1	5	2.41	1.47775	-0.486385	5.30638	1.75267
MDAMB231	TRANSCRIPTION FACTOR	GSE54693.mbd2.mcf7	4	1.91	1.28782	-0.614131	4.43413	1.6229
MDAMB231	TRANSCRIPTION FACTOR	GSE62425.foxm1.hmec1	2	0.78	0.927471	-1.03784	2.59784	1.31541
MDAMB231	TRANSCRIPTION FACTOR	ENCSR551ZDZ.mta2.mcf7	35	28.89	5.17745	18.7422	39.0378	1.18012
MDAMB231	TRANSCRIPTION FACTOR	GSE59530.esr1.mcf7	29	23.91	4.66037	14.7757	33.0443	1.09219
MDAMB231	TRANSCRIPTION FACTOR	ENCSR465VLK.foxk2.mcf7	52	47.23	6.63607	34.2233	60.2367	0.718799
MDAMB231	TRANSCRIPTION FACTOR	GSE53855.cdk2.t47d	4	3.21	1.60363	0.0668932	6.35311	0.492634
MDAMB231	TRANSCRIPTION FACTOR	GSE63233.mbd2.hmec1	21	19.46	4.00611	11.608	27.312	0.384413
MDAMB231	TRANSCRIPTION FACTOR	GSE75070.runx1.mcf7	5	4.34	1.7187	0.971342	7.70866	0.384011
MDAMB231	TRANSCRIPTION FACTOR	GSE72009.tp63.mdamb231	3	2.7	1.62369	-0.482429	5.88243	0.184765
MDAMB231	TRANSCRIPTION FACTOR	ENCSR028NUR.znf592.mcf7	10	9.75	2.81904	4.22469	15.2753	0.0886828
MDAMB231	TRANSCRIPTION FACTOR	ERP003925.bcl11a.mcf10a	108	109.45	9.78493	90.2715	128.628	-0.148187
MDAMB231	TRANSCRIPTION FACTOR	GSE72249.nr3c1.t47d	3	3.32	1.84708	-0.300284	6.94028	-0.173246
MDAMB231	TRANSCRIPTION FACTOR	GSE54855.esr1.mcf7	1	1.33	1.10147	-0.828878	3.48888	-0.2996
MDAMB231	TRANSCRIPTION FACTOR	GSE60270.med1.mcf7	0	0.74	0.760383	-0.75035	2.23035	-0.973194
MDAMB231	TRANSCRIPTION FACTOR	GSE48602.myc.mdamb231	0	0.81	0.747994	-0.656068	2.27607	-1.0829
T47D	TRANSCRIPTION FACTOR	ENCSR000BNO.ctcf.t47d	1324	507.86	18.6065	471.391	544.329	43.8631
T47D	TRANSCRIPTION FACTOR	ERP000783.ctcf.mcf10a	1506	623.4	20.7564	582.717	664.083	42.5218
T47D	TRANSCRIPTION FACTOR	ENCSR000BTQ.rad21.mcf7	2174	1070.69	27.3576	1017.07	1124.31	40.3292
T47D	TRANSCRIPTION FACTOR	ENCSR000AHD.ctcf.mcf7	1964	980.45	26.484	928.541	1032.36	37.1375
T47D	TRANSCRIPTION FACTOR	ERP000209.stag1.mcf7	2214	1110.93	29.705	1052.71	1169.15	37.1341
T47D	TRANSCRIPTION FACTOR	ERP000209.rad21.mcf7	2019	993.64	28.3034	938.165	1049.11	36.2275
T47D	TRANSCRIPTION FACTOR	ENCSR000DMS.ctcf.mcf7	1787	899.23	24.9727	850.284	948.176	35.5497
T47D	TRANSCRIPTION FACTOR	GSE72082.rad21.mcf7	2276	1240.14	29.3158	1182.68	1297.6	35.3346
T47D	TRANSCRIPTION FACTOR	GSE46055.kdm5b.t47d	1524	704.61	23.2518	659.037	750.183	35.2399
T47D	TRANSCRIPTION FACTOR	ENCSR000DMR.ctcf.mcf7	2177	1182.57	28.8673	1125.99	1239.15	34.4484
T47D	TRANSCRIPTION FACTOR	ERP000380.ctcf.mcf7	1652	803.37	25.4164	753.554	853.186	33.3891
T47D	TRANSCRIPTION FACTOR	GSE70764.ctcf.mcf7	1833	923.99	27.5011	870.088	977.892	33.0535
T47D	TRANSCRIPTION FACTOR	ENCSR000DWH.ctcf.mcf7	2066	1071.01	30.7668	1010.71	1131.31	32.3397
T47D	TRANSCRIPTION FACTOR	ENCSR000BMX.gata3.t47d	1919	1112.04	28.1977	1056.77	1167.31	28.618
T47D	TRANSCRIPTION FACTOR	ENCSR000BKY.foxa1.t47d	2433	1496.06	33.1534	1431.08	1561.04	28.2608
T47D	TRANSCRIPTION FACTOR	GSE46055.kdm5b.mdamb231	1929	1181.02	28.2896	1125.57	1236.47	26.4401
T47D	TRANSCRIPTION FACTOR	ENCSR000DMO.ctcf.mcf7	2189	1437.57	31.826	1375.19	1499.95	23.6106
T47D	TRANSCRIPTION FACTOR	ENCSR000DMV.ctcf.mcf7	2045	1340.41	30.2438	1281.13	1399.69	23.297
T47D	TRANSCRIPTION FACTOR	GSE40724.pgr.t47d	2231	1505.07	32.1927	1441.97	1568.17	22.5495
T47D	TRANSCRIPTION FACTOR	ENCSR000DML.ctcf.mcf7	1921	1209.3	32.014	1146.55	1272.05	22.2309
T47D	TRANSCRIPTION FACTOR	GSE51274.gata3.t47d	1171	670.65	23.1322	625.311	715.989	21.63
T47D	TRANSCRIPTION FACTOR	ENCSR000BJS.esr1.t47d	1074	642.77	21.016	601.579	683.961	20.5191
T47D	TRANSCRIPTION FACTOR	ENCSR000BUL.max.mcf7	1427	928.67	24.7129	880.233	977.107	20.1648
T47D	TRANSCRIPTION FACTOR	GSE72249.foxa1.t47d	953	538.48	21.5999	496.144	580.816	19.1908
T47D	TRANSCRIPTION FACTOR	ENCSR000BVO.jund.t47d	374	185.14	10.0655	165.412	204.868	18.7632
T47D	TRANSCRIPTION FACTOR	ENCSR000BKN.esr1.t47d	1091	651.86	23.6152	605.574	698.146	18.5957
T47D	TRANSCRIPTION FACTOR	ENCSR000BST.gata3.mcf7	1950	1416.71	28.7596	1360.34	1473.08	18.543
T47D	TRANSCRIPTION FACTOR	ENCSR000BTP.hdac2.mcf7	1153	767	22.2411	723.407	810.593	17.3553
T47D	TRANSCRIPTION FACTOR	ENCSR000BLM.ep300.t47d	781	430.99	20.4754	390.858	471.122	17.0942
T47D	TRANSCRIPTION FACTOR	ERP001226.foxa1.mcf7	1729	1227.63	29.3435	1170.12	1285.14	17.0862
T47D	TRANSCRIPTION FACTOR	ERP000380.foxa1.mcf7	1403	958.27	26.528	906.275	1010.26	16.7646
T47D	TRANSCRIPTION FACTOR	GSE21234.tfap2c.mcf7	2059	1512.14	32.6265	1448.19	1576.09	16.7612
T47D	TRANSCRIPTION FACTOR	GSE36351.tfap2c.mcf7	2058	1512.23	32.6586	1448.22	1576.24	16.7114
T47D	TRANSCRIPTION FACTOR	GSE41820.ahr.mcf7	3213	2599.22	36.8424	2527.01	2671.43	16.6596
T47D	TRANSCRIPTION FACTOR	GSE72249.foxa1.mcf7	1577	1080.28	30.0142	1021.45	1139.11	16.5495
T47D	TRANSCRIPTION FACTOR	ENCSR000EGG.rcor1.k562	2027	1513.24	31.3185	1451.86	1574.62	16.4043
T47D	TRANSCRIPTION FACTOR	GSE51274.gata3.mcf7	1354	920.32	26.4662	868.446	972.194	16.3862
T47D	TRANSCRIPTION FACTOR	GSE72249.esr1.t47d	312	136.38	10.8895	115.037	157.723	16.1274
T47D	TRANSCRIPTION FACTOR	ERP000901.crebbp.mcf7	1577	1108.14	29.3437	1050.63	1165.65	15.9782
T47D	TRANSCRIPTION FACTOR	GSE66081.jun.mdamb231	2216	1703.13	32.3515	1639.72	1766.54	15.8531
T47D	TRANSCRIPTION FACTOR	GSE80808.foxa1.mcf7	1165	801.9	23.691	755.466	848.334	15.3265
T47D	TRANSCRIPTION FACTOR	ENCSR000BSR.cebpb.mcf7	1681	1217.49	30.5229	1157.67	1277.31	15.1857
T47D	TRANSCRIPTION FACTOR	ENCSR000BUM.sin3a.mcf7	1100	754.9	22.8944	710.027	799.773	15.0736
T47D	TRANSCRIPTION FACTOR	ENCSR000BUY.nr2f2.mcf7	1401	1003.56	26.7186	951.191	1055.93	14.875
T47D	TRANSCRIPTION FACTOR	ENCSR636EYA.ctbp1.mcf7	1233	840.6	26.7993	788.073	893.127	14.6422
T47D	TRANSCRIPTION FACTOR	GSE68355.esr1.t47d	358	180.28	12.2673	156.236	204.324	14.4873
T47D	TRANSCRIPTION FACTOR	GSE48930.esr1.mcf7	1528	1116.45	28.7667	1060.07	1172.83	14.3065
T47D	TRANSCRIPTION FACTOR	GSE40762.foxm1.mcf7	222	113.21	7.63339	98.2486	128.171	14.2519
T47D	TRANSCRIPTION FACTOR	ENCSR000BUJ.foxm1.mcf7	447	239.95	14.5397	211.452	268.448	14.2404
T47D	TRANSCRIPTION FACTOR	ENCSR000BQD.esr1.t47d	612	345.94	18.6887	309.31	382.57	14.2364
T47D	TRANSCRIPTION FACTOR	ENCSR000BSS.elf1.mcf7	765	484.98	19.6905	446.387	523.573	14.2211
T47D	TRANSCRIPTION FACTOR	ENCSR000DMQ.myc.mcf7	988	656.23	23.4305	610.306	702.154	14.1598
T47D	TRANSCRIPTION FACTOR	ERP000901.ncoa3.mcf7	2659	2159.17	35.8222	2088.96	2229.38	13.9531
T47D	TRANSCRIPTION FACTOR	ENCSR000BUO.tead4.mcf7	382	213.86	12.2161	189.916	237.804	13.7638
T47D	TRANSCRIPTION FACTOR	ENCSR234VCE.dpf2.mcf7	1089	736.81	25.7245	686.39	787.23	13.6908
T47D	TRANSCRIPTION FACTOR	ERP000783.esr1.mcf7	1873	1430.31	32.3496	1366.9	1493.72	13.6845
T47D	TRANSCRIPTION FACTOR	ENCSR017CEO.cux1.mcf7	650	388.1	19.4284	350.02	426.18	13.4802
T47D	TRANSCRIPTION FACTOR	GSE59530.foxa1.mcf7	840	572.31	19.9902	533.129	611.491	13.391
T47D	TRANSCRIPTION FACTOR	GSE45822.esr1.mcf7	873	622.91	18.7035	586.251	659.569	13.3713
T47D	TRANSCRIPTION FACTOR	ENCSR468LUO.sin3a.mcf7	883	575.45	23.0355	530.3	620.6	13.3511
T47D	TRANSCRIPTION FACTOR	GSE41820.arnt.mcf7	4721	4096.83	46.9485	4004.81	4188.85	13.2948
T47D	TRANSCRIPTION FACTOR	GSE62428.chd8.t47d	525	317.03	15.6441	286.368	347.692	13.2939
T47D	TRANSCRIPTION FACTOR	GSE68355.esr1.mcf7	1166	830.92	25.3499	781.234	880.606	13.2182
T47D	TRANSCRIPTION FACTOR	GSE76454.znf143.mcf7	1523	1104.42	31.7386	1042.21	1166.63	13.1884
T47D	TRANSCRIPTION FACTOR	ERP005838.nrip1.mcf7	1463	1091.65	28.2633	1036.25	1147.05	13.1389
T47D	TRANSCRIPTION FACTOR	GSE31129.pgr.t47d	917	618.58	23.1753	573.156	664.004	12.8766
T47D	TRANSCRIPTION FACTOR	ENCSR000DPB.stat3.mcf10a	1738	1304.07	34.4302	1236.59	1371.55	12.6032
T47D	TRANSCRIPTION FACTOR	ERP001226.ar.mcf7	1307	961.53	28.056	906.54	1016.52	12.3136
T47D	TRANSCRIPTION FACTOR	GSE41561.esr1.mcf7	1308	961.97	28.1236	906.848	1017.09	12.3039
T47D	TRANSCRIPTION FACTOR	ENCSR000BTR.ep300.mcf7	509	308.22	16.6707	275.546	340.894	12.0439
T47D	TRANSCRIPTION FACTOR	ENCSR000EWT.tcf7l2.mcf7	337	197.19	11.7565	174.147	220.233	11.8921
T47D	TRANSCRIPTION FACTOR	GSE46055.kdm5b.mcf7	419	242.16	14.9786	212.802	271.518	11.8062
T47D	TRANSCRIPTION FACTOR	ENCSR416QLJ.cbfb.k562	2134	1741.19	33.3011	1675.92	1806.46	11.7957
T47D	TRANSCRIPTION FACTOR	ENCSR000BUN.tcf12.mcf7	370	219.37	12.8028	194.276	244.464	11.7654
T47D	TRANSCRIPTION FACTOR	ENCSR000BUI.fosl2.mcf7	819	566.44	21.5272	524.247	608.633	11.7321
T47D	TRANSCRIPTION FACTOR	ENCSR000DOP.fos.mcf10a	1742	1378.32	31.4311	1316.71	1439.93	11.5707
T47D	TRANSCRIPTION FACTOR	ENCSR000EWX.e2f1.mcf7	718	484.34	20.3327	444.488	524.192	11.4918
T47D	TRANSCRIPTION FACTOR	GSE66081.tead4.mdamb231	626	420.97	17.9198	385.847	456.093	11.4415
T47D	TRANSCRIPTION FACTOR	GSE72249.esr1.mcf7	158	71.98	7.53575	57.2099	86.7501	11.4149
T47D	TRANSCRIPTION FACTOR	ENCSR000EVD.znf263.hek293	1900	1568.72	29.5744	1510.75	1626.69	11.2016
T47D	TRANSCRIPTION FACTOR	ERP000209.esr1.mcf7	602	408.03	17.4399	373.848	442.212	11.1222
T47D	TRANSCRIPTION FACTOR	ENCSR000BUK.gabpa.mcf7	426	250.3	15.8404	219.253	281.347	11.0919
T47D	TRANSCRIPTION FACTOR	GSE60270.foxa1.mcf7	668	450.98	19.7141	412.34	489.62	11.0084
T47D	TRANSCRIPTION FACTOR	ENCSR000EWU.znf217.mcf7	356	215.18	12.8593	189.976	240.384	10.9508
T47D	TRANSCRIPTION FACTOR	ENCSR000DOT.fos.mcf10a	1615	1283.87	30.4129	1224.26	1343.48	10.8878
T47D	TRANSCRIPTION FACTOR	ENCSR000BSU.jund.mcf7	501	332.56	15.729	301.731	363.389	10.7089
T47D	TRANSCRIPTION FACTOR	ENCSR000BLL.esr1.t47d	200	89.87	10.2894	69.7028	110.037	10.7032
T47D	TRANSCRIPTION FACTOR	ENCSR387UWP.hdac1.k562	1399	1098.63	28.1233	1043.51	1153.75	10.6805
T47D	TRANSCRIPTION FACTOR	ENCSR000DOS.myc.mcf10a	1096	822.58	25.6409	772.324	872.836	10.6634
T47D	TRANSCRIPTION FACTOR	ENCSR663ZZZ.mnt.mcf7	883	625.69	24.1425	578.371	673.009	10.6579
T47D	TRANSCRIPTION FACTOR	ENCSR954WVZ.esrra.mcf7	429	275.47	14.4952	247.059	303.881	10.5918
T47D	TRANSCRIPTION FACTOR	GSE38901.hsf1.mcf7	87	39.57	4.50646	30.7373	48.4027	10.5249
T47D	TRANSCRIPTION FACTOR	ENCSR391JII.rcor1.mcf7	367	238.06	12.4469	213.664	262.456	10.3592
T47D	TRANSCRIPTION FACTOR	ENCSR000DOO.fos.mcf10a	1588	1267.4	30.962	1206.71	1328.09	10.3546
T47D	TRANSCRIPTION FACTOR	ERP000901.ncoa2.mcf7	731	523.34	20.3759	483.403	563.277	10.1915
T47D	TRANSCRIPTION FACTOR	ENCSR000BVA.srf.mcf7	266	159.75	10.5221	139.127	180.373	10.0978
T47D	TRANSCRIPTION FACTOR	ENCSR085QEV.nbn.k562	877	654.62	22.1345	611.236	698.004	10.0468
T47D	TRANSCRIPTION FACTOR	GSE49952.xbp1.mdamb231	3214	2821.32	39.2225	2744.44	2898.2	10.0116
T47D	TRANSCRIPTION FACTOR	ENCSR000DON.fos.mcf10a	1492	1185.7	30.8599	1125.21	1246.19	9.9255
T47D	TRANSCRIPTION FACTOR	GSE47027.nr5a2.mcf7	197	114.25	8.45592	97.6764	130.824	9.78605
T47D	TRANSCRIPTION FACTOR	ENCSR005NMT.id3.k562	1176	919.87	26.5694	867.794	971.946	9.64004
T47D	TRANSCRIPTION FACTOR	GSE66081.yap1.mdamb231	473	320.81	15.8769	289.691	351.929	9.58565
T47D	TRANSCRIPTION FACTOR	ENCSR000EWS.gata3.mcf7	524	353.12	18.0237	317.794	388.446	9.48084
T47D	TRANSCRIPTION FACTOR	ENCSR449UFF.zkscan1.mcf7	388	252.46	14.4106	224.215	280.705	9.40558
T47D	TRANSCRIPTION FACTOR	ENCSR000EWV.gata3.mcf7	172	91.03	8.71717	73.9444	108.116	9.28857
T47D	TRANSCRIPTION FACTOR	ENCSR348JOJ.mta1.mcf7	426	285.53	15.2153	255.708	315.352	9.23218
T47D	TRANSCRIPTION FACTOR	ENCSR697CUP.hcfc1.mcf7	338	208.03	14.1895	180.219	235.841	9.15958
T47D	TRANSCRIPTION FACTOR	ENCSR395HWC.ikzf1.k562	1769	1457.57	34.203	1390.53	1524.61	9.10535
T47D	TRANSCRIPTION FACTOR	ENCSR000DMM.myc.mcf7	1409	1133.18	30.3506	1073.69	1192.67	9.08779
T47D	TRANSCRIPTION FACTOR	ENCSR000DOQ.stat3.mcf10a	1225	963.75	29.0727	906.768	1020.73	8.98611
T47D	TRANSCRIPTION FACTOR	GSE44737.mbd3.mcf7	381	253.7	14.235	225.799	281.601	8.94272
T47D	TRANSCRIPTION FACTOR	GSE68356.esr1.mcf7	308	194	12.8165	168.88	219.12	8.89479
T47D	TRANSCRIPTION FACTOR	GSE72249.nr3c1.t47d	19	3.82	1.77172	0.34743	7.29257	8.56795
T47D	TRANSCRIPTION FACTOR	ENCSR557JTZ.gtf2f1.mcf7	375	249.76	14.897	220.562	278.958	8.40704
T47D	TRANSCRIPTION FACTOR	GSE59530.esr1.mcf7	69	28.48	4.98985	18.6999	38.2601	8.12049
T47D	TRANSCRIPTION FACTOR	GSE60270.esr1.mcf7	242	142.82	12.223	118.863	166.777	8.11421
T47D	TRANSCRIPTION FACTOR	GSE41561.tle3.mcf7	274	178.85	11.7606	155.799	201.901	8.09061
T47D	TRANSCRIPTION FACTOR	ENCSR000BUZ.pml.mcf7	200	119.91	9.97987	100.349	139.471	8.02515
T47D	TRANSCRIPTION FACTOR	ERP000901.ncoa1.mcf7	557	408.59	18.5571	372.218	444.962	7.99748
T47D	TRANSCRIPTION FACTOR	GSE41561.nr2f1.mcf7	1545	1315.96	29.1779	1258.77	1373.15	7.84977
T47D	TRANSCRIPTION FACTOR	ENCSR115SMW.pknox1.k562	1337	1118.88	28.0408	1063.92	1173.84	7.77866
T47D	TRANSCRIPTION FACTOR	GSE55921.brd4.mcf7	179	108.33	9.23766	90.2242	126.436	7.6502
T47D	TRANSCRIPTION FACTOR	ENCSR000DOZ.stat3.mcf10a	723	555.09	21.9536	512.061	598.119	7.6484
T47D	TRANSCRIPTION FACTOR	ENCSR000BUX.egr1.mcf7	234	152.35	10.718	131.343	173.357	7.618
T47D	TRANSCRIPTION FACTOR	ENCSR004GKA.zeb2.k562	1076	851.64	29.923	792.991	910.289	7.49792
T47D	TRANSCRIPTION FACTOR	ERP000380.esr1.mcf7	71	36.18	4.67398	27.019	45.341	7.44976
T47D	TRANSCRIPTION FACTOR	GSE67867.nrf1.hmec1	489	368.65	16.3289	336.645	400.655	7.37036
T47D	TRANSCRIPTION FACTOR	ENCSR094ZCF.cebpg.mcf7	155	98.95	7.61362	84.0273	113.873	7.36181
T47D	TRANSCRIPTION FACTOR	ENCSR427BBI.mllt1.mcf7	177	112.08	8.99683	94.4462	129.714	7.21587
T47D	TRANSCRIPTION FACTOR	GSE60270.tfap2a.mcf7	267	185.89	11.2527	163.835	207.945	7.20802
T47D	TRANSCRIPTION FACTOR	GSE48930.ar.mcf7	1230	1015.15	30.0832	956.187	1074.11	7.14187
T47D	TRANSCRIPTION FACTOR	ENCSR107GRP.mllt1.k562	958	773.31	26.8335	720.716	825.904	6.88283
T47D	TRANSCRIPTION FACTOR	ENCSR288IJC.maz.mcf7	375	268.12	15.6755	237.396	298.844	6.81826
T47D	TRANSCRIPTION FACTOR	GSE40591.brca1.mcf10a	380	271.93	15.8632	240.838	303.022	6.81262
T47D	TRANSCRIPTION FACTOR	ENCSR924TVL.rfx5.mcf7	271	188.35	12.8042	163.254	213.446	6.45492
T47D	TRANSCRIPTION FACTOR	GSE40762.foxm1.mdamb231	130	79.08	7.91965	63.5575	94.6025	6.42958
T47D	TRANSCRIPTION FACTOR	ENCSR176EXN.jun.mcf7	110	69.93	6.67311	56.8507	83.0093	6.0047
T47D	TRANSCRIPTION FACTOR	ENCSR000DOM.myc.mcf10a	459	353.11	17.724	318.371	387.849	5.97439
T47D	TRANSCRIPTION FACTOR	GSE62425.e2f1.hmec1	232	160.5	12.0751	136.833	184.167	5.92128
T47D	TRANSCRIPTION FACTOR	ENCSR546KCN.fosl2.mcf7	374	283.08	15.368	252.959	313.201	5.91619
T47D	TRANSCRIPTION FACTOR	GSE45852.hsf1.mcf7	45	22.36	3.83372	14.8459	29.8741	5.9055
T47D	TRANSCRIPTION FACTOR	ENCSR000BSP.rest.mcf7	346	259.82	14.802	230.808	288.832	5.82219
T47D	TRANSCRIPTION FACTOR	ENCSR000DOR.e2f4.mcf10a	294	211.57	14.22	183.699	239.441	5.79678
T47D	TRANSCRIPTION FACTOR	ENCSR000DMP.myc.mcf7	136	88.92	8.13607	72.9733	104.867	5.78658
T47D	TRANSCRIPTION FACTOR	ENCSR135ANT.nrf1.mcf7	120	75.94	7.85194	60.5502	91.3298	5.61135
T47D	TRANSCRIPTION FACTOR	ENCSR382WLL.elk1.mcf7	127	80.47	8.33691	64.1296	96.8104	5.5812
T47D	TRANSCRIPTION FACTOR	GSE72931.brd4.mcf10a	1344	1193.72	28.2242	1138.4	1249.04	5.3245
T47D	TRANSCRIPTION FACTOR	ENCSR555PBN.mafk.mcf7	275	201.24	13.9198	173.957	228.523	5.29894
T47D	TRANSCRIPTION FACTOR	ENCSR000DMJ.myc.mcf7	1857	1661.73	38.0406	1587.17	1736.29	5.1332
T47D	TRANSCRIPTION FACTOR	GSE40129.gata3.mcf7	128	84.69	8.58551	67.8624	101.518	5.04455
T47D	TRANSCRIPTION FACTOR	GSE23730.erg.mcf7	575	487.49	17.7209	452.757	522.223	4.93824
T47D	TRANSCRIPTION FACTOR	GSE35109.esr1.mcf7	157	115.19	9.00134	97.5474	132.833	4.64486
T47D	TRANSCRIPTION FACTOR	GSE60270.gata3.mcf7	41	22.54	4.02121	14.6584	30.4216	4.59066
T47D	TRANSCRIPTION FACTOR	ENCSR912NMR.nono.mcf7	150	106.76	9.75572	87.6388	125.881	4.43227
T47D	TRANSCRIPTION FACTOR	GSE37403.snapc1.mcf10a	63	39.67	5.673	28.5509	50.7891	4.11246
T47D	TRANSCRIPTION FACTOR	GSE38901.hsf1.mcf10a	20	9.17	2.68198	3.91331	14.4267	4.03806
T47D	TRANSCRIPTION FACTOR	ENCSR197DJH.srebf1.mcf7	156	117.5	10.2074	97.4934	137.507	3.77176
T47D	TRANSCRIPTION FACTOR	GSE71276.esr1.mcf7	43	26.17	4.51273	17.325	35.015	3.72945
T47D	TRANSCRIPTION FACTOR	ENCSR000AHF.taf1.mcf7	77	51.5	7.01442	37.7517	65.2483	3.63537
T47D	TRANSCRIPTION FACTOR	GSE40591.palb2.mcf10a	54	35.43	5.66623	24.3242	46.5358	3.27731
T47D	TRANSCRIPTION FACTOR	ENCSR155VDK.zbtb11.mcf7	46	29.49	5.09802	19.4979	39.4821	3.23851
T47D	TRANSCRIPTION FACTOR	GSE41561.klf4.mcf7	170	135.84	10.6427	114.98	156.7	3.20971
T47D	TRANSCRIPTION FACTOR	ENCSR125ZYC.klf9.mcf7	194	158.36	11.6502	135.526	181.194	3.05917
T47D	TRANSCRIPTION FACTOR	ENCSR062HDL.hsf1.mcf7	26	15.33	3.51348	8.44358	22.2164	3.03687
T47D	TRANSCRIPTION FACTOR	GSE74716.smarca4.mcf10a	476	419.3	18.9643	382.13	456.47	2.98982
T47D	TRANSCRIPTION FACTOR	ENCSR465VLK.foxk2.mcf7	73	54.51	6.45027	41.8675	67.1525	2.86655
T47D	TRANSCRIPTION FACTOR	ENCSR551ZDZ.mta2.mcf7	46	31.68	5.2664	21.3579	42.0021	2.71913
T47D	TRANSCRIPTION FACTOR	ERP002305.esr1.mcf7	3	0.97	0.858175	-0.712023	2.65202	2.36548
T47D	TRANSCRIPTION FACTOR	ERP003925.brd4.t47d	299	278.82	14.4386	250.52	307.12	1.39765
T47D	TRANSCRIPTION FACTOR	ENCSR028NUR.znf592.mcf7	15	11.33	2.75628	5.92769	16.7323	1.33151
T47D	TRANSCRIPTION FACTOR	GSE54693.mbd2.mcf7	4	2.29	1.46539	-0.582168	5.16217	1.16692
T47D	TRANSCRIPTION FACTOR	GSE75070.runx1.mcf7	6	4.38	1.7453	0.959218	7.80078	0.928209
T47D	TRANSCRIPTION FACTOR	GSE72249.nr3c1.mcf7	20	16.97	4.08361	8.96613	24.9739	0.741991
T47D	TRANSCRIPTION FACTOR	GSE72082.gabpa.mcf7	84	78.71	8.4892	62.0712	95.3488	0.623144
T47D	TRANSCRIPTION FACTOR	GSE60270.med1.mcf7	1	0.71	0.756053	-0.771864	2.19186	0.383571
T47D	TRANSCRIPTION FACTOR	GSE62425.foxm1.hmec1	1	0.78	0.847814	-0.881715	2.44171	0.259491
T47D	TRANSCRIPTION FACTOR	GSE62425.mybl2.hmec1	4	3.55	1.90891	-0.191465	7.29146	0.235737
T47D	TRANSCRIPTION FACTOR	GSE37403.snapc4.mcf10a	27	26.34	4.5019	17.5163	35.1637	0.146605
T47D	TRANSCRIPTION FACTOR	ERP003925.brd4.mcf10a	439	442.75	18.4836	406.522	478.978	-0.202882
T47D	TRANSCRIPTION FACTOR	GSE53855.cdk2.t47d	4	4.57	1.78804	1.06545	8.07455	-0.318786
T47D	TRANSCRIPTION FACTOR	GSE63233.mbd2.hmec1	21	22.84	4.52986	13.9615	31.7185	-0.406194
T47D	TRANSCRIPTION FACTOR	GSE54855.esr1.mcf7	1	1.58	1.11174	-0.599005	3.759	-0.521706
T47D	TRANSCRIPTION FACTOR	GSE59530.rela.mcf7	3	5.59	2.34454	0.994701	10.1853	-1.10469
T47D	TRANSCRIPTION FACTOR	GSE48602.myc.mdamb231	0	0.89	0.790026	-0.658451	2.43845	-1.12654
T47D	TRANSCRIPTION FACTOR	ERP003925.bcl11a.mcf10a	113	129.08	10.5061	108.488	149.672	-1.53054
T47D	TRANSCRIPTION FACTOR	GSE72009.tp63.mdamb231	0	3.29	1.49946	0.351056	6.22894	-2.19412
a SD = standard deviation
b CI = confidence interval

## Sheet: Table S5
Table S5: Summary statistics of ATAC-seq datasets.
Cell line	Biological replicate	Read count	Unmapped reads (%)	Duplicate reads (%)	Total Peaksa
B80T5	1	93583796	0.53	69.67	39074
	2	95372786	0.62	70.3	41941
MCF7	1	88200704	1.53	74.67	77245
	2	90732420	1	76.02	88132
T47D	1	94387120	0.78	50.62	28586
	2	94805718	1.04	52.2	27631
MDAMB231	1	92270810	0.8	81.95	56054
	2	92298742	0.74	81.35	61416
Hs578T	1	104725608	0.46	55.74	39491
	2	93804590	0.43	52.9	29101
Total		940182294			488671
a Called by MACS2

## Sheet: Table S6
Table S6: Enrichment of genomic features in variant interacting regions (VIRs)
Interactome	Annotation group	Annotation details	Observed	Expected	SDa of random samples	Lower CIb	Higher CIb	Z score
B80T5	ATAC	Hs578T	116	55	7.15768	40.971	69.029	8.52232
B80T5	ATAC	MDAMB231	211	114.39	10.5274	93.7563	135.024	9.177
B80T5	ATAC	B80T5	153	73.39	8.2326	57.2541	89.5259	9.6701
B80T5	ATAC	MCF7	264	127.57	11.2629	105.495	149.645	12.1132
B80T5	ATAC	T47D	115	39.86	6.07033	27.9622	51.7578	12.3782
Hs578T	ATAC	B80T5	148	97.88	8.37056	81.4737	114.286	5.98765
Hs578T	ATAC	T47D	101	52.6	6.22475	40.3995	64.8005	7.77542
Hs578T	ATAC	Hs578T	144	76.38	7.6723	61.3423	91.4177	8.81352
Hs578T	ATAC	MDAMB231	241	149.69	9.32001	131.423	167.957	9.7972
Hs578T	ATAC	MCF7	306	169.84	9.71276	150.803	188.877	14.0187
MCF10A	ATAC	Hs578T	128	78.22	8.25916	62.032	94.408	6.02725
MCF10A	ATAC	B80T5	161	97.32	9.29307	79.1056	115.534	6.85242
MCF10A	ATAC	MDAMB231	250	150.25	10.904	128.878	171.622	9.14805
MCF10A	ATAC	T47D	120	51.15	5.52748	40.3161	61.9839	12.4559
MCF10A	ATAC	MCF7	331	167.59	10.4978	147.014	188.166	15.5661
MCF7	ATAC	B80T5	120	85.55	8.68689	68.5237	102.576	3.96574
MCF7	ATAC	MDAMB231	181	134.27	10.0964	114.481	154.059	4.6284
MCF7	ATAC	Hs578T	104	68.4	6.72099	55.2269	81.5731	5.29684
MCF7	ATAC	T47D	128	46.07	6.37428	33.5764	58.5636	12.8532
MCF7	ATAC	MCF7	315	148.62	11.1126	126.839	170.401	14.9722
MDAMB231	ATAC	Hs578T	185	109.9	9.98939	90.3208	129.479	7.51798
MDAMB231	ATAC	B80T5	249	140.44	11.1004	118.683	162.197	9.77984
MDAMB231	ATAC	T47D	164	72.18	7.32697	57.8191	86.5409	12.5318
MDAMB231	ATAC	MDAMB231	386	213.05	13.3222	186.938	239.162	12.982
MDAMB231	ATAC	MCF7	423	239.2	12.3779	214.939	263.461	14.8491
T47D	ATAC	B80T5	194	129.86	10.1345	109.996	149.724	6.3289
T47D	ATAC	Hs578T	162	101.41	8.95454	83.8591	118.961	6.7664
T47D	ATAC	MDAMB231	314	198.91	13.0478	173.336	224.484	8.82066
T47D	ATAC	T47D	189	68.46	8.60751	51.5893	85.3307	14.004
T47D	ATAC	MCF7	432	224.78	13.3905	198.535	251.025	15.4752
B80T5	HISTONE_CHIPSEQ	MCF7.H3K27me3	99	115.58	9.78267	96.406	134.754	-1.69483
B80T5	HISTONE_CHIPSEQ	MCF10A.H3K27me3	258	261.92	13.4823	235.495	288.345	-0.290752
B80T5	HISTONE_CHIPSEQ	vHMEC.H3K27me3	235	215.64	15.442	185.374	245.906	1.25372
B80T5	HISTONE_CHIPSEQ	T47D.H3K27me3	234	123.5	9.64889	104.588	142.412	11.4521
B80T5	HISTONE_CHIPSEQ	MDAMB231.H3K4me1	357	196.34	12.3282	172.177	220.503	13.0319
B80T5	HISTONE_CHIPSEQ	MCF10A.H3K27ac	278	129.4	10.7186	108.391	150.409	13.8637
B80T5	HISTONE_CHIPSEQ	vHMEC.H3K4me3	288	129.38	10.1103	109.564	149.196	15.689
B80T5	HISTONE_CHIPSEQ	MDAMB231.H3K4me3	231	78.54	9.49898	59.922	97.158	16.0501
B80T5	HISTONE_CHIPSEQ	MCF10A.H3K4me3	208	65.72	7.71078	50.6069	80.8331	18.4521
B80T5	HISTONE_CHIPSEQ	T47D.H3K27ac	293	112.48	9.76644	93.3378	131.622	18.4837
B80T5	HISTONE_CHIPSEQ	MDAMB231.H3K27ac	467	210.82	13.7741	183.823	237.817	18.5987
B80T5	HISTONE_CHIPSEQ	vHMEC.H3K4me1	937	553.56	20.5571	513.268	593.852	18.6525
B80T5	HISTONE_CHIPSEQ	MCF7.H3K27ac	521	246.99	14.2839	218.994	274.986	19.1831
B80T5	HISTONE_CHIPSEQ	vHMEC.H3K27ac	573	279.03	14.7151	250.188	307.872	19.9774
B80T5	HISTONE_CHIPSEQ	MCF7.H3K4me3	339	129.3	9.7302	110.229	148.371	21.5515
B80T5	HISTONE_CHIPSEQ	MCF10A.H3K4me1	781	419.92	16.4695	387.64	452.2	21.9241
B80T5	HISTONE_CHIPSEQ	MCF7.H3K4me1	860	471.9	16.7359	439.098	504.702	23.1896
Hs578T	HISTONE_CHIPSEQ	MCF7.H3K27me3	152	165.71	12.5209	141.169	190.251	-1.09497
Hs578T	HISTONE_CHIPSEQ	MCF10A.H3K27me3	358	356.42	16.665	323.757	389.083	0.0948097
Hs578T	HISTONE_CHIPSEQ	vHMEC.H3K27me3	321	293.73	13.0104	268.23	319.23	2.09602
Hs578T	HISTONE_CHIPSEQ	vHMEC.H3K4me3	281	174.63	13.8605	147.463	201.797	7.67431
Hs578T	HISTONE_CHIPSEQ	T47D.H3K27me3	256	164.54	11.0649	142.853	186.227	8.26575
Hs578T	HISTONE_CHIPSEQ	MCF10A.H3K27ac	277	167.34	12.834	142.185	192.495	8.54449
Hs578T	HISTONE_CHIPSEQ	MDAMB231.H3K4me3	195	101.24	10.4921	80.6756	121.804	8.93629
Hs578T	HISTONE_CHIPSEQ	MDAMB231.H3K4me1	402	254.85	15.3421	224.779	284.921	9.59123
Hs578T	HISTONE_CHIPSEQ	MCF10A.H3K4me3	177	84.69	9.17473	66.7075	102.672	10.0613
Hs578T	HISTONE_CHIPSEQ	MDAMB231.H3K27ac	453	274.02	17.0803	240.543	307.497	10.4787
Hs578T	HISTONE_CHIPSEQ	T47D.H3K27ac	297	144.72	11.9241	121.349	168.091	12.7708
Hs578T	HISTONE_CHIPSEQ	vHMEC.H3K27ac	582	365.5	16.5648	333.033	397.967	13.0699
Hs578T	HISTONE_CHIPSEQ	MCF10A.H3K4me1	850	550.04	22.5406	505.86	594.22	13.3075
Hs578T	HISTONE_CHIPSEQ	MCF7.H3K4me3	330	164.33	10.984	142.801	185.859	15.0829
Hs578T	HISTONE_CHIPSEQ	MCF7.H3K27ac	591	313.2	16.8199	280.233	346.167	16.5161
Hs578T	HISTONE_CHIPSEQ	vHMEC.H3K4me1	1094	730.7	21.6755	688.216	773.184	16.7608
Hs578T	HISTONE_CHIPSEQ	MCF7.H3K4me1	1024	613.2	18.0118	577.897	648.503	22.8073
MCF10A	HISTONE_CHIPSEQ	MCF7.H3K27me3	118	160.57	11.5043	138.022	183.118	-3.70036
MCF10A	HISTONE_CHIPSEQ	MCF10A.H3K27me3	381	351.78	15.493	321.414	382.146	1.88602
MCF10A	HISTONE_CHIPSEQ	vHMEC.H3K27me3	348	293.88	14.5507	265.361	322.399	3.71941
MCF10A	HISTONE_CHIPSEQ	T47D.H3K27me3	289	158.84	11.9153	135.486	182.194	10.9238
MCF10A	HISTONE_CHIPSEQ	vHMEC.H3K4me3	313	173.75	11.733	150.753	196.747	11.8682
MCF10A	HISTONE_CHIPSEQ	MDAMB231.H3K4me1	410	248.86	12.3812	224.593	273.127	13.0149
MCF10A	HISTONE_CHIPSEQ	T47D.H3K27ac	309	147.69	12.1012	123.972	171.408	13.3301
MCF10A	HISTONE_CHIPSEQ	MCF10A.H3K27ac	330	167.22	11.0642	145.534	188.906	14.7124
MCF10A	HISTONE_CHIPSEQ	MDAMB231.H3K27ac	511	272.12	14.7095	243.289	300.951	16.2398
MCF10A	HISTONE_CHIPSEQ	MDAMB231.H3K4me3	249	101.54	8.85965	84.1751	118.905	16.644
MCF10A	HISTONE_CHIPSEQ	MCF10A.H3K4me3	231	84.67	8.58711	67.8393	101.501	17.0407
MCF10A	HISTONE_CHIPSEQ	MCF7.H3K4me3	372	167.28	11.8723	144.01	190.55	17.2435
MCF10A	HISTONE_CHIPSEQ	vHMEC.H3K27ac	660	363.18	16.907	330.042	396.318	17.5561
MCF10A	HISTONE_CHIPSEQ	MCF10A.H3K4me1	955	546.8	20.9738	505.691	587.909	19.4624
MCF10A	HISTONE_CHIPSEQ	MCF7.H3K27ac	619	313.64	15.4544	283.349	343.931	19.7588
MCF10A	HISTONE_CHIPSEQ	vHMEC.H3K4me1	1130	720.26	19.9442	681.169	759.351	20.5443
MCF10A	HISTONE_CHIPSEQ	MCF7.H3K4me1	1044	612.61	18.0358	577.26	647.96	23.9185
MCF7	HISTONE_CHIPSEQ	MCF7.H3K27me3	121	148.44	10.2369	128.376	168.504	-2.6805
MCF7	HISTONE_CHIPSEQ	MCF10A.H3K27me3	327	309.98	16.8661	276.923	343.037	1.00913
MCF7	HISTONE_CHIPSEQ	vHMEC.H3K27me3	273	258.68	13.5832	232.057	285.303	1.05425
MCF7	HISTONE_CHIPSEQ	T47D.H3K27me3	198	141.96	10.6429	121.1	162.82	5.26549
MCF7	HISTONE_CHIPSEQ	MDAMB231.H3K4me1	310	229.62	13.0134	204.114	255.126	6.1767
MCF7	HISTONE_CHIPSEQ	MCF10A.H3K27ac	256	152.79	10.7847	131.652	173.928	9.57007
MCF7	HISTONE_CHIPSEQ	vHMEC.H3K4me3	266	153.59	10.9628	132.103	175.077	10.2537
MCF7	HISTONE_CHIPSEQ	MDAMB231.H3K27ac	394	246.4	13.457	220.024	272.776	10.9683
MCF7	HISTONE_CHIPSEQ	MDAMB231.H3K4me3	205	93.37	9.84081	74.082	112.658	11.3436
MCF7	HISTONE_CHIPSEQ	vHMEC.H3K27ac	516	323.54	15.5527	293.057	354.023	12.3747
MCF7	HISTONE_CHIPSEQ	MCF10A.H3K4me3	182	78.1	8.07227	62.2783	93.9217	12.8712
MCF7	HISTONE_CHIPSEQ	MCF10A.H3K4me1	735	488.22	18.1729	452.601	523.839	13.5796
MCF7	HISTONE_CHIPSEQ	vHMEC.H3K4me1	933	648.89	19.6628	610.351	687.429	14.4491
MCF7	HISTONE_CHIPSEQ	T47D.H3K27ac	304	130.89	10.0824	111.129	150.651	17.1696
MCF7	HISTONE_CHIPSEQ	MCF7.H3K4me3	351	147.24	9.97382	127.691	166.789	20.4295
MCF7	HISTONE_CHIPSEQ	MCF7.H3K27ac	580	279.03	14.2187	251.161	306.899	21.1672
MCF7	HISTONE_CHIPSEQ	MCF7.H3K4me1	961	544.74	19.4887	506.542	582.938	21.359
MDAMB231	HISTONE_CHIPSEQ	MCF7.H3K27me3	232	263.7	13.7954	236.661	290.739	-2.29787
MDAMB231	HISTONE_CHIPSEQ	MCF10A.H3K27me3	486	532.68	20.867	491.781	573.579	-2.23702
MDAMB231	HISTONE_CHIPSEQ	vHMEC.H3K27me3	422	420.61	19.5737	382.246	458.974	0.0710137
MDAMB231	HISTONE_CHIPSEQ	T47D.H3K27me3	362	244.22	12.0383	220.625	267.815	9.78377
MDAMB231	HISTONE_CHIPSEQ	MCF10A.H3K27ac	417	231.62	14.0474	204.087	259.153	13.1968
MDAMB231	HISTONE_CHIPSEQ	T47D.H3K27ac	407	197.9	14.1518	170.163	225.637	14.7755
MDAMB231	HISTONE_CHIPSEQ	MDAMB231.H3K4me1	611	356.21	16.645	323.586	388.834	15.3073
MDAMB231	HISTONE_CHIPSEQ	vHMEC.H3K4me3	449	245.38	13.264	219.382	271.378	15.3513
MDAMB231	HISTONE_CHIPSEQ	MCF10A.H3K4me3	284	117.81	10.2875	97.6465	137.973	16.1546
MDAMB231	HISTONE_CHIPSEQ	vHMEC.H3K27ac	862	500.37	20.6416	459.913	540.827	17.5195
MDAMB231	HISTONE_CHIPSEQ	MDAMB231.H3K4me3	342	143.2	10.5811	122.461	163.939	18.7882
MDAMB231	HISTONE_CHIPSEQ	MCF7.H3K27ac	785	418.79	18.6528	382.231	455.349	19.633
MDAMB231	HISTONE_CHIPSEQ	MCF7.H3K4me3	496	228.48	13.5471	201.928	255.032	19.7473
MDAMB231	HISTONE_CHIPSEQ	vHMEC.H3K4me1	1521	1014.31	24.896	965.514	1063.11	20.3522
MDAMB231	HISTONE_CHIPSEQ	MCF7.H3K4me1	1390	826.6	27.4517	772.795	880.405	20.5233
MDAMB231	HISTONE_CHIPSEQ	MDAMB231.H3K27ac	750	382.16	17.6473	347.571	416.749	20.8439
MDAMB231	HISTONE_CHIPSEQ	MCF10A.H3K4me1	1245	763.52	23.0815	718.28	808.76	20.86
T47D	HISTONE_CHIPSEQ	MCF7.H3K27me3	213	237.03	14.6759	208.265	265.795	-1.63737
T47D	HISTONE_CHIPSEQ	MCF10A.H3K27me3	539	503.5	20.9031	462.53	544.47	1.69831
T47D	HISTONE_CHIPSEQ	vHMEC.H3K27me3	455	405.88	17.4601	371.658	440.102	2.81328
T47D	HISTONE_CHIPSEQ	T47D.H3K27me3	344	224.43	13.0192	198.912	249.948	9.18411
T47D	HISTONE_CHIPSEQ	MDAMB231.H3K4me1	485	333.9	15.5716	303.38	364.42	9.70356
T47D	HISTONE_CHIPSEQ	MCF10A.H3K27ac	399	220.59	14.9167	191.353	249.827	11.9604
T47D	HISTONE_CHIPSEQ	vHMEC.H3K4me3	410	231.09	12.921	205.765	256.415	13.8465
T47D	HISTONE_CHIPSEQ	MDAMB231.H3K27ac	609	360.43	16.9523	327.204	393.656	14.6629
T47D	HISTONE_CHIPSEQ	MDAMB231.H3K4me3	296	136.96	10.727	115.935	157.985	14.8261
T47D	HISTONE_CHIPSEQ	vHMEC.H3K27ac	768	477.83	18.8375	440.909	514.751	15.4039
T47D	HISTONE_CHIPSEQ	MCF10A.H3K4me3	275	114.08	9.62392	95.2171	132.943	16.7208
T47D	HISTONE_CHIPSEQ	MCF10A.H3K4me1	1126	726.56	21.2124	684.984	768.136	18.8305
T47D	HISTONE_CHIPSEQ	vHMEC.H3K4me1	1410	959.32	22.3091	915.594	1003.05	20.2017
T47D	HISTONE_CHIPSEQ	MCF7.H3K4me3	508	219.13	14.2748	191.151	247.109	20.2363
T47D	HISTONE_CHIPSEQ	T47D.H3K27ac	461	187.47	13.0419	161.908	213.032	20.9732
T47D	HISTONE_CHIPSEQ	MCF7.H3K27ac	817	399.26	18.0418	363.898	434.622	23.154
T47D	HISTONE_CHIPSEQ	MCF7.H3K4me1	1404	787.6	23.5574	741.428	833.772	26.1659
B80T5	ROADMAP_DNase	BRN.FET.F	840	596.97	20.3427	557.098	636.842	11.9468
B80T5	ROADMAP_DNase	IPSC.DF.19.11	1020	745.62	20.1674	706.092	785.148	13.6051
B80T5	ROADMAP_DNase	IPSC.DF.6.9	1004	710.14	20.9067	669.163	751.117	14.0558
B80T5	ROADMAP_DNase	BRN.FET.M	827	554.03	19.0361	516.719	591.341	14.3396
B80T5	ROADMAP_DNase	ESDR.H1.BMP4.TROP	740	445.79	20.3486	405.907	485.673	14.4585
B80T5	ROADMAP_DNase	KID.FET	1024	692.85	22.0731	649.587	736.113	15.0025
B80T5	ROADMAP_DNase	LNG.FET	1035	691.49	22.4295	647.528	735.452	15.3151
B80T5	ROADMAP_DNase	SKIN.NHDFAD	1031	667.23	22.7711	622.599	711.861	15.9751
B80T5	ROADMAP_DNase	SKIN.PEN.FRSK.KER.02	890	558.46	20.6786	517.93	598.99	16.033
B80T5	ROADMAP_DNase	ESDR.H1.BMP4.MESO	849	539.51	19.1319	502.011	577.009	16.1766
B80T5	ROADMAP_DNase	ESDR.H1.NEUR.PROG	839	512.43	19.747	473.726	551.134	16.5377
B80T5	ROADMAP_DNase	MUS.LEG.FET	964	627.75	19.9865	588.576	666.924	16.8238
B80T5	ROADMAP_DNase	HRT.FET	954	586.45	20.4225	546.422	626.478	17.9973
B80T5	ROADMAP_DNase	BRST.HMEC	877	520.67	19.7254	482.008	559.332	18.0645
B80T5	ROADMAP_DNase	THYM.FET	833	486.36	19.1615	448.804	523.916	18.0905
B80T5	ROADMAP_DNase	GI.STMC.GAST	698	360.73	18.5324	324.406	397.054	18.1989
B80T5	ROADMAP_DNase	SKIN.NHEK	957	616.57	18.656	580.004	653.136	18.2478
B80T5	ROADMAP_DNase	BLD.MOB.CD34.PC.F	800	453.74	18.8533	416.788	490.692	18.366
B80T5	ROADMAP_DNase	ESC.H1	787	461.58	17.5299	427.221	495.939	18.5637
B80T5	ROADMAP_DNase	PANC	817	486.14	17.7502	451.35	520.93	18.6397
B80T5	ROADMAP_DNase	LNG.NHLF	982	603.82	20.2721	564.087	643.553	18.6552
B80T5	ROADMAP_DNase	ESC.H9	661	354.86	16.2878	322.936	386.784	18.7956
B80T5	ROADMAP_DNase	MUS.TRNK.FET	956	599.09	18.7035	562.431	635.749	19.0825
B80T5	ROADMAP_DNase	GI.S.INT.FET	660	318.56	17.7845	283.702	353.418	19.1987
B80T5	ROADMAP_DNase	BLD.MOB.CD34.PC.M	778	428.91	18.1687	393.299	464.521	19.2138
B80T5	ROADMAP_DNase	BLD.GM12878	742	387.44	18.3943	351.387	423.493	19.2755
B80T5	ROADMAP_DNase	PLCNT.FET	1029	595.81	22.4178	551.871	639.749	19.3235
B80T5	ROADMAP_DNase	BLD.CD56.PC	722	372.75	18.0618	337.349	408.151	19.3364
B80T5	ROADMAP_DNase	SKIN.PEN.FRSK.FIB.01	1056	615.6	22.7729	570.965	660.235	19.3388
B80T5	ROADMAP_DNase	BLD.CD14.PC	610	308.4	15.5894	277.845	338.955	19.3464
B80T5	ROADMAP_DNase	ADRL.GLND.FET	939	548.61	19.9114	509.584	587.636	19.6064
B80T5	ROADMAP_DNase	BLD.CD14.MONO	740	412.38	16.6823	379.683	445.077	19.6388
B80T5	ROADMAP_DNase	BRN.NHA	952	585.99	18.6306	549.474	622.506	19.6456
B80T5	ROADMAP_DNase	MUS.HSMM	1039	639.07	20.3253	599.232	678.908	19.6765
B80T5	ROADMAP_DNase	LIV.HEPG2.CNCR	711	353.21	18.1081	317.718	388.702	19.7585
B80T5	ROADMAP_DNase	BRST.HMEC.35	849	482.77	18.3512	446.802	518.738	19.9568
B80T5	ROADMAP_DNase	SKIN.PEN.FRSK.MEL.01	923	533.02	19.4666	494.865	571.175	20.0333
B80T5	ROADMAP_DNase	MUS.HSMMT	1085	651.47	21.4864	609.357	693.583	20.1769
B80T5	ROADMAP_DNase	LNG.IMR90	1018	601.45	20.6145	561.046	641.854	20.2067
B80T5	ROADMAP_DNase	SKIN.PEN.FRSK.FIB.02	1041	606.56	21.4915	564.437	648.683	20.2145
B80T5	ROADMAP_DNase	GI.S.INT	833	450.13	18.7194	413.44	486.82	20.4531
B80T5	ROADMAP_DNase	GI.STMC.FET	888	471.55	20.2696	431.822	511.278	20.5456
B80T5	ROADMAP_DNase	GI.L.INT.FET	805	408.23	18.9021	371.182	445.278	20.9908
B80T5	ROADMAP_DNase	BLD.K562.CNCR	859	480.84	17.9386	445.68	516	21.0808
B80T5	ROADMAP_DNase	OVRY	964	540.59	19.8546	501.675	579.505	21.3256
B80T5	ROADMAP_DNase	CRVX.HELAS3.CNCR	772	395.14	17.5183	360.804	429.476	21.5124
B80T5	ROADMAP_DNase	ESDR.H1.MSC	946	530.83	19.1676	493.262	568.398	21.66
B80T5	ROADMAP_DNase	BLD.CD3.PPC	846	419.48	19.0954	382.053	456.907	22.3362
B80T5	ROADMAP_DNase	VAS.HUVEC	769	392.91	16.5713	360.43	425.39	22.6953
B80T5	ROADMAP_DNase	BLD.CD19.PPC	776	367.48	17.9677	332.263	402.697	22.7364
B80T5	ROADMAP_DNase	MUS.PSOAS	968	520.43	19.6141	481.986	558.874	22.8188
B80T5	ROADMAP_DNase	BLD.CD3.CPC	729	339.2	16.5938	306.676	371.724	23.4907
B80T5	ROADMAP_DNase	LNG.A549.ETOH002.CNCR	948	493.17	18.2336	457.432	528.908	24.9445
Hs578T	ROADMAP_DNase	IPSC.DF.6.9	1234	952.33	25.0475	903.237	1001.42	11.2455
Hs578T	ROADMAP_DNase	BRN.FET.F	1074	808.03	23.3413	762.281	853.779	11.3948
Hs578T	ROADMAP_DNase	IPSC.DF.19.11	1281	990.84	25.0392	941.763	1039.92	11.5882
Hs578T	ROADMAP_DNase	ESDR.H1.BMP4.MESO	1023	720.15	23.9947	673.12	767.18	12.6215
Hs578T	ROADMAP_DNase	ESDR.H1.BMP4.TROP	859	587.38	21.2763	545.678	629.082	12.7663
Hs578T	ROADMAP_DNase	SKIN.NHEK	1150	819.7	24.6316	771.422	867.978	13.4096
Hs578T	ROADMAP_DNase	ESDR.H1.NEUR.PROG	983	680.45	22.4695	636.41	724.49	13.4649
Hs578T	ROADMAP_DNase	BRST.HMEC	1032	690.49	25.2284	641.042	739.938	13.5367
Hs578T	ROADMAP_DNase	SKIN.PEN.FRSK.KER.02	1081	732.23	25.3831	682.479	781.981	13.7403
Hs578T	ROADMAP_DNase	BRN.FET.M	1064	758.25	22.2272	714.685	801.815	13.7557
Hs578T	ROADMAP_DNase	ESC.H1	917	615.68	21.5551	573.432	657.928	13.979
Hs578T	ROADMAP_DNase	ESC.H9	760	478.43	19.0339	441.124	515.736	14.7931
Hs578T	ROADMAP_DNase	KID.FET	1280	920.68	24.2145	873.22	968.14	14.8391
Hs578T	ROADMAP_DNase	GI.S.INT	955	597.21	24.1001	549.974	644.446	14.846
Hs578T	ROADMAP_DNase	BRST.HMEC.35	995	640.92	23.4257	595.006	686.834	15.1151
Hs578T	ROADMAP_DNase	PANC	969	652.88	19.7935	614.085	691.675	15.9709
Hs578T	ROADMAP_DNase	GI.STMC.GAST	810	475.48	20.7664	434.778	516.182	16.1087
Hs578T	ROADMAP_DNase	BLD.K562.CNCR	996	639.36	21.9924	596.255	682.465	16.2165
Hs578T	ROADMAP_DNase	LNG.NHLF	1208	797.4	25.3146	747.783	847.017	16.2199
Hs578T	ROADMAP_DNase	BRN.NHA	1186	775.8	25.1814	726.445	825.155	16.2898
Hs578T	ROADMAP_DNase	LNG.FET	1320	923.63	24.2885	876.024	971.236	16.3192
Hs578T	ROADMAP_DNase	MUS.HSMMT	1309	874.28	26.4938	822.352	926.208	16.4084
Hs578T	ROADMAP_DNase	MUS.HSMM	1289	858.14	26.2452	806.699	909.581	16.4167
Hs578T	ROADMAP_DNase	PLCNT.FET	1208	790.14	25.4451	740.268	840.012	16.422
Hs578T	ROADMAP_DNase	BLD.CD14.MONO	866	543.57	19.5005	505.349	581.791	16.5345
Hs578T	ROADMAP_DNase	LIV.HEPG2.CNCR	837	468.59	22.1223	425.23	511.95	16.6533
Hs578T	ROADMAP_DNase	GI.L.INT.FET	928	542.64	23.0973	497.369	587.911	16.6842
Hs578T	ROADMAP_DNase	BLD.MOB.CD34.PC.F	950	607.74	20.2533	568.044	647.436	16.899
Hs578T	ROADMAP_DNase	BLD.CD14.PC	693	404.8	16.9967	371.486	438.114	16.9562
Hs578T	ROADMAP_DNase	MUS.LEG.FET	1224	840.85	22.4762	796.797	884.903	17.0469
Hs578T	ROADMAP_DNase	GI.S.INT.FET	761	425.59	19.6521	387.072	464.108	17.0674
Hs578T	ROADMAP_DNase	THYM.FET	1000	648.2	20.607	607.81	688.59	17.0719
Hs578T	ROADMAP_DNase	BLD.CD56.PC	799	490.54	18.0406	455.18	525.9	17.0981
Hs578T	ROADMAP_DNase	BLD.MOB.CD34.PC.M	925	572.49	20.5306	532.25	612.73	17.17
Hs578T	ROADMAP_DNase	HRT.FET	1177	782.16	22.3578	738.339	825.981	17.66
Hs578T	ROADMAP_DNase	BLD.CD3.CPC	794	450.31	19.2976	412.487	488.133	17.81
Hs578T	ROADMAP_DNase	MUS.TRNK.FET	1201	795.77	22.4957	751.678	839.862	18.0136
Hs578T	ROADMAP_DNase	BLD.CD19.PPC	862	492.45	20.4724	452.324	532.576	18.0511
Hs578T	ROADMAP_DNase	SKIN.NHDFAD	1318	885.48	23.656	839.114	931.846	18.2837
Hs578T	ROADMAP_DNase	SKIN.PEN.FRSK.MEL.01	1102	718.52	20.2013	678.926	758.114	18.983
Hs578T	ROADMAP_DNase	ESDR.H1.MSC	1153	710.22	23.1955	664.757	755.683	19.089
Hs578T	ROADMAP_DNase	SKIN.PEN.FRSK.FIB.02	1288	804.11	25.2906	754.54	853.68	19.1332
Hs578T	ROADMAP_DNase	CRVX.HELAS3.CNCR	906	517.01	20.2562	477.308	556.712	19.2035
Hs578T	ROADMAP_DNase	SKIN.PEN.FRSK.FIB.01	1303	822.34	24.9971	773.346	871.334	19.2287
Hs578T	ROADMAP_DNase	BLD.GM12878	852	512.6	17.5096	478.281	546.919	19.3837
Hs578T	ROADMAP_DNase	VAS.HUVEC	911	524.02	19.955	484.908	563.132	19.3926
Hs578T	ROADMAP_DNase	BLD.CD3.PPC	929	556.58	19.0625	519.218	593.942	19.5368
Hs578T	ROADMAP_DNase	LNG.IMR90	1272	801.78	24.0457	754.651	848.909	19.5553
Hs578T	ROADMAP_DNase	LNG.A549.ETOH002.CNCR	1105	650.68	23.1285	605.348	696.012	19.6433
Hs578T	ROADMAP_DNase	ADRL.GLND.FET	1138	734.41	20.4298	694.368	774.452	19.755
Hs578T	ROADMAP_DNase	GI.STMC.FET	1076	627.92	22.2827	584.246	671.594	20.1089
Hs578T	ROADMAP_DNase	MUS.PSOAS	1140	689.56	22.1762	646.095	733.025	20.3119
Hs578T	ROADMAP_DNase	OVRY	1169	715.81	20.9413	674.765	756.855	21.6409
MCF10A	ROADMAP_DNase	BRN.FET.F	1081	793.96	22.5231	749.815	838.105	12.7442
MCF10A	ROADMAP_DNase	BRN.FET.M	1037	744.37	21.1348	702.946	785.794	13.8459
MCF10A	ROADMAP_DNase	IPSC.DF.19.11	1303	977.83	22.4945	933.741	1021.92	14.4556
MCF10A	ROADMAP_DNase	BLD.CD56.PC	814	487.84	22.3185	444.096	531.584	14.6139
MCF10A	ROADMAP_DNase	IPSC.DF.6.9	1262	942.09	21.8184	899.326	984.854	14.6624
MCF10A	ROADMAP_DNase	ESDR.H1.BMP4.TROP	900	583.5	20.2168	543.875	623.125	15.6553
MCF10A	ROADMAP_DNase	BLD.CD14.MONO	861	540.18	19.8272	501.319	579.041	16.1808
MCF10A	ROADMAP_DNase	ESDR.H1.NEUR.PROG	1012	675.58	20.458	635.482	715.678	16.4444
MCF10A	ROADMAP_DNase	BLD.MOB.CD34.PC.F	948	600.65	20.4887	560.492	640.808	16.9533
MCF10A	ROADMAP_DNase	SKIN.PEN.FRSK.KER.02	1094	722.48	21.7755	679.8	765.16	17.0614
MCF10A	ROADMAP_DNase	ESDR.H1.BMP4.MESO	1039	710.44	19.1851	672.837	748.043	17.1258
MCF10A	ROADMAP_DNase	BRN.NHA	1138	767.17	21.2432	725.533	808.807	17.4564
MCF10A	ROADMAP_DNase	ESC.H9	794	474.72	18.2801	438.891	510.549	17.466
MCF10A	ROADMAP_DNase	BLD.K562.CNCR	963	637.13	18.5176	600.835	673.425	17.5978
MCF10A	ROADMAP_DNase	THYM.FET	1004	641.14	20.5003	600.959	681.321	17.7002
MCF10A	ROADMAP_DNase	SKIN.NHEK	1161	810.58	19.5552	772.252	848.908	17.9195
MCF10A	ROADMAP_DNase	HRT.FET	1167	773.15	21.6176	730.78	815.52	18.2189
MCF10A	ROADMAP_DNase	SKIN.PEN.FRSK.MEL.01	1082	703.89	20.7349	663.25	744.53	18.2354
MCF10A	ROADMAP_DNase	MUS.LEG.FET	1227	833.37	21.2259	791.767	874.973	18.5448
MCF10A	ROADMAP_DNase	BRST.HMEC	1070	683.2	20.8424	642.349	724.051	18.5584
MCF10A	ROADMAP_DNase	KID.FET	1300	911.65	20.8547	870.775	952.525	18.6217
MCF10A	ROADMAP_DNase	MUS.HSMM	1290	844	23.9148	797.127	890.873	18.6495
MCF10A	ROADMAP_DNase	BLD.CD14.PC	707	398.18	16.5226	365.796	430.564	18.6907
MCF10A	ROADMAP_DNase	PANC	995	637.46	19.0758	600.071	674.849	18.7431
MCF10A	ROADMAP_DNase	LNG.IMR90	1199	788.45	21.4294	746.448	830.452	19.1582
MCF10A	ROADMAP_DNase	ADRL.GLND.FET	1133	723.13	21.2078	681.563	764.697	19.3264
MCF10A	ROADMAP_DNase	BLD.MOB.CD34.PC.M	946	561.79	19.8302	522.923	600.657	19.375
MCF10A	ROADMAP_DNase	LNG.FET	1316	914.2	20.5515	873.919	954.481	19.5509
MCF10A	ROADMAP_DNase	ESC.H1	967	607.92	18.3632	571.928	643.912	19.5544
MCF10A	ROADMAP_DNase	LNG.NHLF	1173	789.28	19.5469	750.968	827.592	19.6307
MCF10A	ROADMAP_DNase	MUS.HSMMT	1319	864.8	23.1111	819.502	910.098	19.6529
MCF10A	ROADMAP_DNase	SKIN.NHDFAD	1295	878.86	21.0036	837.693	920.027	19.8128
MCF10A	ROADMAP_DNase	VAS.HUVEC	874	516.35	18.0506	480.971	551.729	19.8137
MCF10A	ROADMAP_DNase	BLD.CD3.CPC	809	450	18.1013	414.521	485.479	19.8328
MCF10A	ROADMAP_DNase	PLCNT.FET	1255	783.4	23.5548	737.233	829.567	20.0214
MCF10A	ROADMAP_DNase	BLD.CD3.PPC	954	553.21	19.8363	514.331	592.089	20.2048
MCF10A	ROADMAP_DNase	MUS.TRNK.FET	1220	791.07	21.168	749.581	832.559	20.2631
MCF10A	ROADMAP_DNase	BLD.GM12878	863	507.99	17.5162	473.658	542.322	20.2675
MCF10A	ROADMAP_DNase	BRST.HMEC.35	1030	630.48	19.4352	592.387	668.573	20.5565
MCF10A	ROADMAP_DNase	GI.L.INT.FET	942	535.45	19.6948	496.848	574.052	20.6425
MCF10A	ROADMAP_DNase	GI.S.INT	985	589.96	19.0988	552.526	627.394	20.684
MCF10A	ROADMAP_DNase	GI.S.INT.FET	790	419.17	17.7548	384.371	453.969	20.8862
MCF10A	ROADMAP_DNase	CRVX.HELAS3.CNCR	916	507.85	19.4372	469.753	545.947	20.9984
MCF10A	ROADMAP_DNase	SKIN.PEN.FRSK.FIB.02	1259	796.36	21.8163	753.6	839.12	21.2062
MCF10A	ROADMAP_DNase	ESDR.H1.MSC	1111	696.53	19.4123	658.482	734.578	21.3509
MCF10A	ROADMAP_DNase	GI.STMC.GAST	849	471.54	17.4619	437.315	505.765	21.6162
MCF10A	ROADMAP_DNase	GI.STMC.FET	1083	622.82	20.8997	581.857	663.783	22.0185
MCF10A	ROADMAP_DNase	BLD.CD19.PPC	893	485.8	18.0527	450.417	521.183	22.5562
MCF10A	ROADMAP_DNase	LIV.HEPG2.CNCR	855	458.78	17.3907	424.694	492.866	22.7835
MCF10A	ROADMAP_DNase	SKIN.PEN.FRSK.FIB.01	1281	809.67	20.5062	769.478	849.862	22.9847
MCF10A	ROADMAP_DNase	MUS.PSOAS	1141	685.73	18.6639	649.149	722.311	24.3931
MCF10A	ROADMAP_DNase	OVRY	1138	704.97	17.3039	671.054	738.886	25.0251
MCF10A	ROADMAP_DNase	LNG.A549.ETOH002.CNCR	1151	644.84	18.4554	608.667	681.013	27.4262
MCF7	ROADMAP_DNase	BRN.FET.F	898	714.74	22.5687	670.505	758.975	8.1201
MCF7	ROADMAP_DNase	BRN.FET.M	874	670.79	20.8643	629.896	711.684	9.7396
MCF7	ROADMAP_DNase	KID.FET	1042	818.24	21.3679	776.359	860.121	10.4718
MCF7	ROADMAP_DNase	SKIN.NHEK	964	730.89	22.1053	687.564	774.216	10.5454
MCF7	ROADMAP_DNase	IPSC.DF.19.11	1110	875.71	22.1534	832.289	919.131	10.5758
MCF7	ROADMAP_DNase	IPSC.DF.6.9	1063	846.36	20.309	806.554	886.166	10.6672
MCF7	ROADMAP_DNase	ESDR.H1.BMP4.TROP	747	524.63	18.5421	488.287	560.973	11.9927
MCF7	ROADMAP_DNase	BRN.NHA	974	689.95	22.1863	646.465	733.435	12.803
MCF7	ROADMAP_DNase	SKIN.PEN.FRSK.KER.02	911	649.68	20.4099	609.677	689.683	12.8036
MCF7	ROADMAP_DNase	ESDR.H1.BMP4.MESO	904	642.01	20.3839	602.057	681.963	12.8528
MCF7	ROADMAP_DNase	BRST.HMEC.35	845	569.07	21.4642	527	611.14	12.8554
MCF7	ROADMAP_DNase	HRT.FET	968	691.4	21.3858	649.484	733.316	12.9338
MCF7	ROADMAP_DNase	THYM.FET	843	577.86	20.3981	537.88	617.84	12.9983
MCF7	ROADMAP_DNase	BLD.GM12878	692	456.87	18.0709	421.451	492.289	13.0115
MCF7	ROADMAP_DNase	ESDR.H1.NEUR.PROG	851	603.14	19.0417	565.818	640.462	13.0167
MCF7	ROADMAP_DNase	BRST.HMEC	881	612.01	20.5812	571.671	652.349	13.0697
MCF7	ROADMAP_DNase	SKIN.NHDFAD	1069	778.75	21.963	735.703	821.797	13.2154
MCF7	ROADMAP_DNase	BLD.MOB.CD34.PC.F	817	536.59	21.1718	495.093	578.087	13.2445
MCF7	ROADMAP_DNase	LNG.FET	1116	816.77	22.567	772.539	861.001	13.2596
MCF7	ROADMAP_DNase	PANC	825	575.49	18.8135	538.615	612.365	13.2623
MCF7	ROADMAP_DNase	BLD.CD14.MONO	745	484.21	19.6553	445.686	522.734	13.2682
MCF7	ROADMAP_DNase	LNG.NHLF	987	706.83	20.9603	665.748	747.912	13.3667
MCF7	ROADMAP_DNase	ESC.H1	812	541.35	19.8903	502.365	580.335	13.6071
MCF7	ROADMAP_DNase	BLD.CD56.PC	701	440.29	18.9253	403.196	477.384	13.7757
MCF7	ROADMAP_DNase	BLD.K562.CNCR	852	562.45	20.0229	523.205	601.695	14.4609
MCF7	ROADMAP_DNase	BLD.MOB.CD34.PC.M	791	504.69	19.7237	466.032	543.348	14.516
MCF7	ROADMAP_DNase	SKIN.PEN.FRSK.MEL.01	918	626.42	19.9981	587.224	665.616	14.5804
MCF7	ROADMAP_DNase	MUS.LEG.FET	1038	744.96	19.2458	707.238	782.682	15.2261
MCF7	ROADMAP_DNase	MUS.TRNK.FET	1007	708.86	19.4848	670.67	747.05	15.3012
MCF7	ROADMAP_DNase	BLD.CD3.CPC	667	399.61	17.3804	365.544	433.676	15.3846
MCF7	ROADMAP_DNase	LNG.IMR90	1039	708.67	21.2613	666.998	750.342	15.5367
MCF7	ROADMAP_DNase	ADRL.GLND.FET	960	649.12	19.946	610.026	688.214	15.5861
MCF7	ROADMAP_DNase	GI.STMC.GAST	707	424.99	18.0764	389.56	460.42	15.601
MCF7	ROADMAP_DNase	BLD.CD14.PC	610	359.45	15.9983	328.093	390.807	15.661
MCF7	ROADMAP_DNase	LNG.A549.ETOH002.CNCR	894	575.41	20.2225	535.774	615.046	15.7542
MCF7	ROADMAP_DNase	SKIN.PEN.FRSK.FIB.02	1057	714.91	21.5543	672.664	757.156	15.8711
MCF7	ROADMAP_DNase	PLCNT.FET	1023	700.04	20.2758	660.299	739.781	15.9283
MCF7	ROADMAP_DNase	SKIN.PEN.FRSK.FIB.01	1053	718.27	20.8636	677.377	759.163	16.0437
MCF7	ROADMAP_DNase	ESDR.H1.MSC	932	625.84	18.9884	588.623	663.057	16.1235
MCF7	ROADMAP_DNase	MUS.HSMMT	1109	772.28	20.8666	731.381	813.179	16.1368
MCF7	ROADMAP_DNase	MUS.HSMM	1080	756.51	20.026	717.259	795.761	16.1535
MCF7	ROADMAP_DNase	BLD.CD3.PPC	806	488.77	19.4359	450.676	526.864	16.3218
MCF7	ROADMAP_DNase	GI.S.INT	827	527.22	18.3615	491.232	563.208	16.3266
MCF7	ROADMAP_DNase	GI.STMC.FET	907	559.27	21.2754	517.57	600.97	16.3442
MCF7	ROADMAP_DNase	VAS.HUVEC	779	464.93	19.2029	427.292	502.568	16.3553
MCF7	ROADMAP_DNase	ESC.H9	692	421.23	15.9531	389.962	452.498	16.9729
MCF7	ROADMAP_DNase	CRVX.HELAS3.CNCR	746	454.67	16.9503	421.447	487.893	17.1873
MCF7	ROADMAP_DNase	BLD.CD19.PPC	741	434.62	17.6737	399.98	469.26	17.3354
MCF7	ROADMAP_DNase	MUS.PSOAS	933	612.6	18.3826	576.57	648.63	17.4295
MCF7	ROADMAP_DNase	OVRY	961	633.94	18.5993	597.485	670.395	17.5845
MCF7	ROADMAP_DNase	GI.S.INT.FET	643	376.1	15.1661	346.374	405.826	17.5985
MCF7	ROADMAP_DNase	GI.L.INT.FET	803	478.69	17.499	444.392	512.988	18.533
MCF7	ROADMAP_DNase	LIV.HEPG2.CNCR	719	412.63	16.203	380.872	444.388	18.9082
MDAMB231	ROADMAP_DNase	BRN.FET.M	1397	1089.21	27.1562	1035.98	1142.44	11.334
MDAMB231	ROADMAP_DNase	BRN.FET.F	1474	1154.3	27.9699	1099.48	1209.12	11.4302
MDAMB231	ROADMAP_DNase	IPSC.DF.6.9	1724	1364.07	30.1921	1304.89	1423.25	11.9213
MDAMB231	ROADMAP_DNase	IPSC.DF.19.11	1798	1412.5	29.3239	1355.03	1469.97	13.1463
MDAMB231	ROADMAP_DNase	KID.FET	1716	1305.82	30.3006	1246.43	1365.21	13.537
MDAMB231	ROADMAP_DNase	ESDR.H1.BMP4.MESO	1416	1038.14	27.549	984.144	1092.14	13.7159
MDAMB231	ROADMAP_DNase	ESDR.H1.NEUR.PROG	1371	966.49	28.5588	910.515	1022.47	14.1641
MDAMB231	ROADMAP_DNase	ESC.H9	1046	682.47	24.4778	634.494	730.446	14.8514
MDAMB231	ROADMAP_DNase	MUS.LEG.FET	1646	1178.37	31.0889	1117.44	1239.3	15.0417
MDAMB231	ROADMAP_DNase	SKIN.NHEK	1628	1155.14	30.9346	1094.51	1215.77	15.2858
MDAMB231	ROADMAP_DNase	ESC.H1	1267	874.44	25.3426	824.768	924.112	15.4901
MDAMB231	ROADMAP_DNase	HRT.FET	1597	1096.56	31.2628	1035.28	1157.84	16.0075
MDAMB231	ROADMAP_DNase	BLD.MOB.CD34.PC.M	1249	798.41	26.6977	746.082	850.738	16.8775
MDAMB231	ROADMAP_DNase	LNG.FET	1797	1297.65	29.4798	1239.87	1355.43	16.9387
MDAMB231	ROADMAP_DNase	ESDR.H1.BMP4.TROP	1227	831.29	23.2992	785.623	876.957	16.9838
MDAMB231	ROADMAP_DNase	GI.S.INT.FET	1038	585.33	25.3254	535.692	634.968	17.8742
MDAMB231	ROADMAP_DNase	BLD.MOB.CD34.PC.F	1290	837.26	25.2221	787.825	886.695	17.9501
MDAMB231	ROADMAP_DNase	MUS.TRNK.FET	1621	1110.37	28.2988	1054.9	1165.84	18.0442
MDAMB231	ROADMAP_DNase	BRST.HMEC	1409	973.78	23.9531	926.832	1020.73	18.1697
MDAMB231	ROADMAP_DNase	LNG.NHLF	1626	1121.82	27.6429	1067.64	1176	18.2391
MDAMB231	ROADMAP_DNase	SKIN.PEN.FRSK.KER.02	1479	1034.11	24.2011	986.676	1081.54	18.383
MDAMB231	ROADMAP_DNase	SKIN.NHDFAD	1767	1240.83	28.4243	1185.12	1296.54	18.5113
MDAMB231	ROADMAP_DNase	VAS.HUVEC	1208	740.31	25.2361	690.847	789.773	18.5326
MDAMB231	ROADMAP_DNase	PANC	1347	914.18	23.2494	868.611	959.749	18.6164
MDAMB231	ROADMAP_DNase	LIV.HEPG2.CNCR	1131	650.82	25.6587	600.529	701.111	18.7141
MDAMB231	ROADMAP_DNase	ESDR.H1.MSC	1552	990.7	29.8547	932.185	1049.22	18.8011
MDAMB231	ROADMAP_DNase	BRST.HMEC.35	1346	901.05	23.3447	855.294	946.806	19.06
MDAMB231	ROADMAP_DNase	MUS.HSMMT	1775	1234.03	28.2773	1178.61	1289.45	19.1309
MDAMB231	ROADMAP_DNase	BRN.NHA	1598	1091.89	26.4361	1040.08	1143.7	19.1447
MDAMB231	ROADMAP_DNase	GI.L.INT.FET	1248	750.28	25.8039	699.704	800.856	19.2886
MDAMB231	ROADMAP_DNase	OVRY	1539	985.99	28.5075	930.115	1041.86	19.3988
MDAMB231	ROADMAP_DNase	BLD.CD14.MONO	1222	757.09	23.8417	710.36	803.82	19.4999
MDAMB231	ROADMAP_DNase	BLD.CD14.PC	968	560.54	20.3998	520.556	600.524	19.9738
MDAMB231	ROADMAP_DNase	THYM.FET	1398	904.11	24.3227	856.438	951.782	20.3057
MDAMB231	ROADMAP_DNase	PLCNT.FET	1669	1091.15	28.4393	1035.41	1146.89	20.3187
MDAMB231	ROADMAP_DNase	GI.STMC.GAST	1128	661.62	22.9174	616.702	706.538	20.3505
MDAMB231	ROADMAP_DNase	MUS.HSMM	1754	1209.57	26.5962	1157.44	1261.7	20.4702
MDAMB231	ROADMAP_DNase	BLD.CD56.PC	1164	680.93	23.3728	635.119	726.741	20.668
MDAMB231	ROADMAP_DNase	BLD.GM12878	1225	717.84	24.1208	670.563	765.117	21.0258
MDAMB231	ROADMAP_DNase	GI.STMC.FET	1441	870.37	27.1255	817.204	923.536	21.0367
MDAMB231	ROADMAP_DNase	BLD.K562.CNCR	1386	881.89	23.9131	835.02	928.76	21.0809
MDAMB231	ROADMAP_DNase	ADRL.GLND.FET	1560	1031.74	24.5758	983.571	1079.91	21.4951
MDAMB231	ROADMAP_DNase	SKIN.PEN.FRSK.MEL.01	1520	1004.17	23.3736	958.358	1049.98	22.0689
MDAMB231	ROADMAP_DNase	GI.S.INT	1348	834.68	22.7795	790.032	879.328	22.5343
MDAMB231	ROADMAP_DNase	LNG.IMR90	1705	1121.94	25.4633	1072.03	1171.85	22.898
MDAMB231	ROADMAP_DNase	SKIN.PEN.FRSK.FIB.01	1740	1147.96	25.5339	1097.91	1198.01	23.1865
MDAMB231	ROADMAP_DNase	CRVX.HELAS3.CNCR	1250	721.62	22.5782	677.367	765.873	23.4023
MDAMB231	ROADMAP_DNase	MUS.PSOAS	1548	955.3	24.3192	907.634	1002.97	24.3717
MDAMB231	ROADMAP_DNase	BLD.CD3.CPC	1108	622.65	19.7292	583.981	661.319	24.6006
MDAMB231	ROADMAP_DNase	SKIN.PEN.FRSK.FIB.02	1707	1126.09	23.3615	1080.3	1171.88	24.8661
MDAMB231	ROADMAP_DNase	BLD.CD19.PPC	1230	673.08	21.3081	631.316	714.844	26.1366
MDAMB231	ROADMAP_DNase	LNG.A549.ETOH002.CNCR	1551	907.15	23.9816	860.146	954.154	26.8476
MDAMB231	ROADMAP_DNase	BLD.CD3.PPC	1337	750.99	21.7216	708.416	793.564	26.9782
T47D	ROADMAP_DNase	BRN.FET.F	1402	1082.75	26.6403	1030.54	1134.96	11.9837
T47D	ROADMAP_DNase	BRN.FET.M	1351	1014.09	27.1621	960.852	1067.33	12.4037
T47D	ROADMAP_DNase	IPSC.DF.6.9	1659	1285.02	25.4856	1235.07	1334.97	14.6742
T47D	ROADMAP_DNase	SKIN.NHEK	1515	1091.18	28.1117	1036.08	1146.28	15.0763
T47D	ROADMAP_DNase	PANC	1276	861.09	26.6341	808.887	913.293	15.5781
T47D	ROADMAP_DNase	IPSC.DF.19.11	1711	1335.84	23.9953	1288.81	1382.87	15.6348
T47D	ROADMAP_DNase	BRN.NHA	1468	1036.35	27.3224	982.798	1089.9	15.7984
T47D	ROADMAP_DNase	LNG.NHLF	1513	1059.24	28.4016	1003.57	1114.91	15.9766
T47D	ROADMAP_DNase	KID.FET	1688	1225.16	28.4664	1169.37	1280.95	16.2592
T47D	ROADMAP_DNase	ESDR.H1.BMP4.MESO	1404	967.81	26.4906	915.888	1019.73	16.4658
T47D	ROADMAP_DNase	SKIN.NHDFAD	1653	1174.3	28.5546	1118.33	1230.27	16.7644
T47D	ROADMAP_DNase	BRST.HMEC	1359	917.54	26.1999	866.188	968.892	16.8497
T47D	ROADMAP_DNase	MUS.HSMM	1617	1135.86	28.2521	1080.49	1191.23	17.0302
T47D	ROADMAP_DNase	ESDR.H1.BMP4.TROP	1206	785.33	24.4053	737.496	833.164	17.2368
T47D	ROADMAP_DNase	ESC.H1	1250	822.1	24.8147	773.463	870.737	17.2438
T47D	ROADMAP_DNase	ESC.H9	1026	644.1	21.6391	601.687	686.513	17.6486
T47D	ROADMAP_DNase	SKIN.PEN.FRSK.FIB.01	1584	1085.25	28.2	1029.98	1140.52	17.6862
T47D	ROADMAP_DNase	SKIN.PEN.FRSK.KER.02	1433	982.39	25.2682	932.864	1031.92	17.8331
T47D	ROADMAP_DNase	MUS.LEG.FET	1601	1112.32	27.3713	1058.67	1165.97	17.8537
T47D	ROADMAP_DNase	BLD.CD14.MONO	1153	726.71	23.8731	679.919	773.501	17.8565
T47D	ROADMAP_DNase	SKIN.PEN.FRSK.FIB.02	1563	1065.48	27.4677	1011.64	1119.32	18.1129
T47D	ROADMAP_DNase	SKIN.PEN.FRSK.MEL.01	1427	949.29	26.2102	897.918	1000.66	18.2261
T47D	ROADMAP_DNase	LNG.FET	1767	1224.9	29.7265	1166.64	1283.16	18.2362
T47D	ROADMAP_DNase	THYM.FET	1348	864.89	26.1869	813.564	916.216	18.4485
T47D	ROADMAP_DNase	LNG.IMR90	1574	1058.1	27.352	1004.49	1111.71	18.8615
T47D	ROADMAP_DNase	BLD.K562.CNCR	1280	845.27	22.9685	800.252	890.288	18.9272
T47D	ROADMAP_DNase	MUS.TRNK.FET	1554	1057.2	25.8019	1006.63	1107.77	19.2544
T47D	ROADMAP_DNase	ESDR.H1.NEUR.PROG	1353	913.35	22.7806	868.7	958	19.2993
T47D	ROADMAP_DNase	BRST.HMEC.35	1298	852.86	23.0542	807.674	898.046	19.3084
T47D	ROADMAP_DNase	MUS.HSMMT	1674	1166.14	26.0791	1115.02	1217.26	19.4738
T47D	ROADMAP_DNase	VAS.HUVEC	1132	693.78	22.3804	649.914	737.646	19.5806
T47D	ROADMAP_DNase	BLD.MOB.CD34.PC.F	1269	799.49	23.8533	752.738	846.242	19.6832
T47D	ROADMAP_DNase	BLD.CD14.PC	925	537.71	19.6696	499.158	576.262	19.6897
T47D	ROADMAP_DNase	GI.STMC.GAST	1088	630.07	23.2293	584.541	675.599	19.7135
T47D	ROADMAP_DNase	GI.S.INT.FET	1011	563.54	22.5771	519.289	607.791	19.8192
T47D	ROADMAP_DNase	ESDR.H1.MSC	1434	938.28	24.9075	889.461	987.099	19.9024
T47D	ROADMAP_DNase	MUS.PSOAS	1419	909.01	25.431	859.165	958.855	20.0538
T47D	ROADMAP_DNase	GI.S.INT	1295	789.17	25.0531	740.066	838.274	20.1903
T47D	ROADMAP_DNase	BLD.MOB.CD34.PC.M	1235	760.95	23.4742	714.941	806.959	20.1945
T47D	ROADMAP_DNase	BLD.GM12878	1119	685.6	21.2532	643.944	727.256	20.3923
T47D	ROADMAP_DNase	BLD.CD56.PC	1074	654.35	20.4185	614.33	694.37	20.5524
T47D	ROADMAP_DNase	BLD.CD3.PPC	1211	730.09	23.3805	684.264	775.916	20.5688
T47D	ROADMAP_DNase	BLD.CD3.CPC	1044	600.57	21.5079	558.414	642.726	20.617
T47D	ROADMAP_DNase	CRVX.HELAS3.CNCR	1151	686.68	22.2042	643.16	730.2	20.9113
T47D	ROADMAP_DNase	HRT.FET	1542	1039.08	23.9215	992.194	1085.97	21.0238
T47D	ROADMAP_DNase	GI.L.INT.FET	1222	717.2	23.976	670.207	764.193	21.0544
T47D	ROADMAP_DNase	PLCNT.FET	1616	1046.78	26.7248	994.399	1099.16	21.2993
T47D	ROADMAP_DNase	OVRY	1464	939.75	23.6965	893.305	986.195	22.1235
T47D	ROADMAP_DNase	ADRL.GLND.FET	1511	976.82	24.0917	929.6	1024.04	22.1727
T47D	ROADMAP_DNase	BLD.CD19.PPC	1141	643.15	21.4864	601.037	685.263	23.1705
T47D	ROADMAP_DNase	GI.STMC.FET	1429	826.43	25.5387	776.374	876.486	23.5943
T47D	ROADMAP_DNase	LIV.HEPG2.CNCR	1106	622.1	20.5025	581.915	662.285	23.602
T47D	ROADMAP_DNase	LNG.A549.ETOH002.CNCR	1417	854.16	23.5577	807.987	900.333	23.892
B80T5	TRANSCRIPTION FACTOR	GSE53855.cdk2.t47d	0	0.97	0.904031	-0.801901	2.7419	-1.07297
B80T5	TRANSCRIPTION FACTOR	GSE54855.esr1.mcf7	0	0.36	0.502921	-0.625725	1.34572	-0.715819
B80T5	TRANSCRIPTION FACTOR	GSE54693.mbd2.mcf7	0	0.55	0.845368	-1.10692	2.20692	-0.650605
B80T5	TRANSCRIPTION FACTOR	GSE60270.med1.mcf7	0	0.16	0.368453	-0.562168	0.882168	-0.434248
B80T5	TRANSCRIPTION FACTOR	GSE62425.foxm1.hmec1	0	0.1	0.362372	-0.610248	0.810248	-0.27596
B80T5	TRANSCRIPTION FACTOR	GSE59530.esr1.mcf7	5	5.13	2.25476	0.710672	9.54933	-0.0576558
B80T5	TRANSCRIPTION FACTOR	GSE63233.mbd2.hmec1	2	1.98	1.29474	-0.557699	4.5177	0.0154471
B80T5	TRANSCRIPTION FACTOR	GSE72249.nr3c1.t47d	2	1.91	1.27995	-0.59871	4.41871	0.070315
B80T5	TRANSCRIPTION FACTOR	ENCSR551ZDZ.mta2.mcf7	7	5.28	2.16529	1.03603	9.52397	0.794351
B80T5	TRANSCRIPTION FACTOR	GSE62425.mybl2.hmec1	2	0.89	0.897753	-0.869595	2.64959	1.23642
B80T5	TRANSCRIPTION FACTOR	ENCSR465VLK.foxk2.mcf7	13	8.79	3.06593	2.78079	14.7992	1.37316
B80T5	TRANSCRIPTION FACTOR	GSE35109.esr1.mcf7	30	21.67	4.50153	12.847	30.493	1.85048
B80T5	TRANSCRIPTION FACTOR	ERP002305.esr1.mcf7	2	0.57	0.755518	-0.910816	2.05082	1.89274
B80T5	TRANSCRIPTION FACTOR	ENCSR000EWV.gata3.mcf7	29	20.42	4.27627	12.0385	28.8015	2.00642
B80T5	TRANSCRIPTION FACTOR	GSE72249.nr3c1.mcf7	6	2.32	1.43464	-0.491887	5.13189	2.56511
B80T5	TRANSCRIPTION FACTOR	ENCSR028NUR.znf592.mcf7	6	2.12	1.38009	-0.584975	4.82498	2.81141
B80T5	TRANSCRIPTION FACTOR	GSE72009.tp63.mdamb231	2	0.42	0.553775	-0.665399	1.5054	2.85314
B80T5	TRANSCRIPTION FACTOR	GSE37403.snapc4.mcf10a	10	3.88	2.00645	-0.0526503	7.81265	3.05016
B80T5	TRANSCRIPTION FACTOR	ENCSR555PBN.mafk.mcf7	49	33.39	5.04504	23.5017	43.2783	3.09413
B80T5	TRANSCRIPTION FACTOR	GSE72249.esr1.mcf7	28	15.78	3.91212	8.11225	23.4477	3.12363
B80T5	TRANSCRIPTION FACTOR	ERP000380.esr1.mcf7	14	6.39	2.4325	1.62229	11.1577	3.12846
B80T5	TRANSCRIPTION FACTOR	GSE40129.gata3.mcf7	30	16.27	4.02732	8.37646	24.1635	3.40922
B80T5	TRANSCRIPTION FACTOR	ENCSR197DJH.srebf1.mcf7	36	20.84	4.2157	12.5772	29.1028	3.59608
B80T5	TRANSCRIPTION FACTOR	ENCSR000BVO.jund.t47d	58	37.71	5.40351	27.1191	48.3009	3.75497
B80T5	TRANSCRIPTION FACTOR	GSE60270.gata3.mcf7	11	4.08	1.79607	0.559708	7.60029	3.85286
B80T5	TRANSCRIPTION FACTOR	ENCSR912NMR.nono.mcf7	31	15.82	3.88049	8.21424	23.4258	3.91188
B80T5	TRANSCRIPTION FACTOR	GSE41561.tle3.mcf7	48	27.69	5.04063	17.8104	37.5696	4.02926
B80T5	TRANSCRIPTION FACTOR	GSE75070.runx1.mcf7	5	1.01	0.915578	-0.784533	2.80453	4.3579
B80T5	TRANSCRIPTION FACTOR	GSE68356.esr1.mcf7	69	40.17	6.49173	27.4462	52.8938	4.44104
B80T5	TRANSCRIPTION FACTOR	GSE59530.rela.mcf7	8	1.8	1.37804	-0.900955	4.50096	4.49915
B80T5	TRANSCRIPTION FACTOR	ENCSR000BUN.tcf12.mcf7	73	43.24	6.57685	30.3494	56.1306	4.52496
B80T5	TRANSCRIPTION FACTOR	ERP003925.bcl11a.mcf10a	40	19.35	4.5602	10.412	28.288	4.52831
B80T5	TRANSCRIPTION FACTOR	GSE60270.esr1.mcf7	45	24.11	4.48993	15.3097	32.9103	4.65263
B80T5	TRANSCRIPTION FACTOR	ENCSR000BLL.esr1.t47d	35	14.81	4.30103	6.37997	23.24	4.69422
B80T5	TRANSCRIPTION FACTOR	GSE68355.esr1.t47d	49	26.86	4.68615	17.6751	36.0449	4.72456
B80T5	TRANSCRIPTION FACTOR	GSE45822.esr1.mcf7	153	106.43	9.78584	87.2497	125.61	4.75892
B80T5	TRANSCRIPTION FACTOR	ENCSR062HDL.hsf1.mcf7	8	1.97	1.26695	-0.513214	4.45321	4.75948
B80T5	TRANSCRIPTION FACTOR	GSE45852.hsf1.mcf7	11	3.24	1.60881	0.0867244	6.39328	4.82343
B80T5	TRANSCRIPTION FACTOR	GSE72082.gabpa.mcf7	33	14.69	3.78112	7.279	22.101	4.84248
B80T5	TRANSCRIPTION FACTOR	GSE72249.esr1.t47d	46	24.44	4.39541	15.825	33.055	4.90512
B80T5	TRANSCRIPTION FACTOR	GSE40762.foxm1.mcf7	48	23.83	4.89084	14.244	33.416	4.94189
B80T5	TRANSCRIPTION FACTOR	ENCSR000BQD.esr1.t47d	95	57.53	7.44197	42.9437	72.1163	5.03496
B80T5	TRANSCRIPTION FACTOR	ENCSR094ZCF.cebpg.mcf7	37	17.94	3.67855	10.73	25.15	5.18139
B80T5	TRANSCRIPTION FACTOR	ERP000901.ncoa1.mcf7	123	75.9	8.53809	59.1653	92.6347	5.51646
B80T5	TRANSCRIPTION FACTOR	GSE47027.nr5a2.mcf7	46	20.49	4.471	11.7268	29.2532	5.70566
B80T5	TRANSCRIPTION FACTOR	ENCSR427BBI.mllt1.mcf7	42	17.7	4.22714	9.41481	25.9852	5.74857
B80T5	TRANSCRIPTION FACTOR	ENCSR000BUO.tead4.mcf7	74	39.12	5.6965	27.9549	50.2851	6.12306
B80T5	TRANSCRIPTION FACTOR	GSE71276.esr1.mcf7	23	6.6	2.62467	1.45565	11.7444	6.24841
B80T5	TRANSCRIPTION FACTOR	ENCSR176EXN.jun.mcf7	34	12.89	3.27493	6.47114	19.3089	6.44594
B80T5	TRANSCRIPTION FACTOR	ENCSR000BTR.ep300.mcf7	102	55.94	6.96285	42.2928	69.5872	6.61511
B80T5	TRANSCRIPTION FACTOR	ENCSR000EWU.znf217.mcf7	86	41.59	6.70458	28.449	54.731	6.62383
B80T5	TRANSCRIPTION FACTOR	GSE31129.pgr.t47d	166	101.49	9.63002	82.6152	120.365	6.69884
B80T5	TRANSCRIPTION FACTOR	ENCSR000EWS.gata3.mcf7	110	63.04	7.00638	49.3075	76.7725	6.70247
B80T5	TRANSCRIPTION FACTOR	ERP000783.esr1.mcf7	379	271.23	15.9392	239.989	302.471	6.76132
B80T5	TRANSCRIPTION FACTOR	GSE41820.arnt.mcf7	880	741.94	20.3201	702.113	781.767	6.79427
B80T5	TRANSCRIPTION FACTOR	GSE37403.snapc1.mcf10a	34	11.38	3.30222	4.90765	17.8523	6.84994
B80T5	TRANSCRIPTION FACTOR	GSE40591.palb2.mcf10a	20	6.14	2.01519	2.19022	10.0898	6.87775
B80T5	TRANSCRIPTION FACTOR	GSE72249.foxa1.t47d	166	99.6	9.55473	80.8727	118.327	6.94944
B80T5	TRANSCRIPTION FACTOR	GSE48602.myc.mdamb231	1	0.02	0.140705	-0.255782	0.295782	6.96491
B80T5	TRANSCRIPTION FACTOR	GSE59530.foxa1.mcf7	183	108.48	10.6879	87.5317	129.428	6.97235
B80T5	TRANSCRIPTION FACTOR	ENCSR000EWT.tcf7l2.mcf7	80	38.78	5.85788	27.2986	50.2614	7.03668
B80T5	TRANSCRIPTION FACTOR	GSE38901.hsf1.mcf10a	8	1.11	0.973331	-0.797729	3.01773	7.07878
B80T5	TRANSCRIPTION FACTOR	ERP000901.ncoa2.mcf7	170	101.25	9.54032	82.551	119.949	7.20626
B80T5	TRANSCRIPTION FACTOR	ENCSR000BSP.rest.mcf7	94	47.21	6.44526	34.5773	59.8427	7.2596
B80T5	TRANSCRIPTION FACTOR	ENCSR000BKN.esr1.t47d	186	111.83	9.94435	92.3391	131.321	7.45851
B80T5	TRANSCRIPTION FACTOR	ENCSR546KCN.fosl2.mcf7	102	47.92	7.22185	33.7652	62.0748	7.48838
B80T5	TRANSCRIPTION FACTOR	GSE49952.xbp1.mdamb231	612	478.43	17.4994	444.131	512.729	7.63285
B80T5	TRANSCRIPTION FACTOR	ENCSR449UFF.zkscan1.mcf7	86	38.18	6.20586	26.0165	50.3435	7.70562
B80T5	TRANSCRIPTION FACTOR	GSE38901.hsf1.mcf7	23	5.76	2.22983	1.38954	10.1305	7.73155
B80T5	TRANSCRIPTION FACTOR	GSE51274.gata3.t47d	202	117.67	10.8582	96.388	138.952	7.76649
B80T5	TRANSCRIPTION FACTOR	ENCSR135ANT.nrf1.mcf7	45	15.21	3.80402	7.75411	22.6659	7.83118
B80T5	TRANSCRIPTION FACTOR	ENCSR000DMP.myc.mcf7	53	18.98	4.2758	10.5994	27.3606	7.95641
B80T5	TRANSCRIPTION FACTOR	ERP001226.foxa1.mcf7	344	234.37	13.5815	207.75	260.99	8.072
B80T5	TRANSCRIPTION FACTOR	GSE41820.ahr.mcf7	622	476.68	17.7672	441.856	511.504	8.1791
B80T5	TRANSCRIPTION FACTOR	ERP003925.brd4.t47d	86	37.38	5.80974	25.9929	48.7671	8.3687
B80T5	TRANSCRIPTION FACTOR	ERP001226.ar.mcf7	277	171.8	12.3468	147.6	196	8.5204
B80T5	TRANSCRIPTION FACTOR	GSE41561.esr1.mcf7	277	171.8	12.3468	147.6	196	8.5204
B80T5	TRANSCRIPTION FACTOR	GSE60270.foxa1.mcf7	164	79.05	9.94772	59.5525	98.5475	8.53965
B80T5	TRANSCRIPTION FACTOR	ERP000901.ncoa3.mcf7	565	409.44	18.0506	374.061	444.819	8.61799
B80T5	TRANSCRIPTION FACTOR	GSE80808.foxa1.mcf7	257	146.94	12.6234	122.198	171.682	8.71874
B80T5	TRANSCRIPTION FACTOR	ENCSR000DOO.fos.mcf10a	350	228.84	13.7494	201.891	255.789	8.81205
B80T5	TRANSCRIPTION FACTOR	ENCSR000BJS.esr1.t47d	192	111.43	9.12235	93.5502	129.31	8.83215
B80T5	TRANSCRIPTION FACTOR	ERP000209.esr1.mcf7	136	68.25	7.36546	53.8137	82.6863	9.19834
B80T5	TRANSCRIPTION FACTOR	ENCSR000DON.fos.mcf10a	335	213.17	12.4706	188.728	237.612	9.76937
B80T5	TRANSCRIPTION FACTOR	ENCSR155VDK.zbtb11.mcf7	33	7.04	2.62436	1.89625	12.1837	9.89193
B80T5	TRANSCRIPTION FACTOR	ENCSR000BSU.jund.mcf7	129	60.43	6.91836	46.87	73.99	9.91131
B80T5	TRANSCRIPTION FACTOR	GSE41561.klf4.mcf7	61	20.4	4.05268	12.4567	28.3433	10.0181
B80T5	TRANSCRIPTION FACTOR	ENCSR000BUI.fosl2.mcf7	185	99.17	8.4782	82.5527	115.787	10.1236
B80T5	TRANSCRIPTION FACTOR	ENCSR954WVZ.esrra.mcf7	99	40.72	5.71208	29.5243	51.9157	10.2029
B80T5	TRANSCRIPTION FACTOR	ERP003925.brd4.mcf10a	140	65.91	7.23082	51.7376	80.0824	10.2464
B80T5	TRANSCRIPTION FACTOR	ENCSR000DOP.fos.mcf10a	378	247.22	12.5333	222.655	271.785	10.4346
B80T5	TRANSCRIPTION FACTOR	ENCSR017CEO.cux1.mcf7	151	67.25	7.92181	51.7233	82.7767	10.5721
B80T5	TRANSCRIPTION FACTOR	GSE62428.chd8.t47d	135	63.37	6.75794	50.1244	76.6156	10.5994
B80T5	TRANSCRIPTION FACTOR	ENCSR000BLM.ep300.t47d	176	79.99	8.99101	62.3676	97.6124	10.6784
B80T5	TRANSCRIPTION FACTOR	GSE60270.tfap2a.mcf7	90	31.99	5.3964	21.4131	42.5669	10.7498
B80T5	TRANSCRIPTION FACTOR	ENCSR000BUX.egr1.mcf7	86	28.61	5.32555	18.1719	39.0481	10.7763
B80T5	TRANSCRIPTION FACTOR	ENCSR924TVL.rfx5.mcf7	91	33.97	5.28664	23.6082	44.3318	10.7876
B80T5	TRANSCRIPTION FACTOR	ERP005838.nrip1.mcf7	341	192.8	13.6656	166.016	219.584	10.8448
B80T5	TRANSCRIPTION FACTOR	ENCSR000AHF.taf1.mcf7	60	17.12	3.88283	9.50965	24.7303	11.0435
B80T5	TRANSCRIPTION FACTOR	GSE68355.esr1.mcf7	254	136.85	10.5499	116.172	157.528	11.1044
B80T5	TRANSCRIPTION FACTOR	ENCSR004GKA.zeb2.k562	249	129.51	10.6054	108.723	150.297	11.2669
B80T5	TRANSCRIPTION FACTOR	ENCSR000DOT.fos.mcf10a	386	233.24	13.4706	206.838	259.642	11.3403
B80T5	TRANSCRIPTION FACTOR	GSE55921.brd4.mcf7	85	27.98	5.00097	18.1781	37.7819	11.4018
B80T5	TRANSCRIPTION FACTOR	ENCSR000BUJ.foxm1.mcf7	108	44.2	5.58859	33.2464	55.1536	11.4161
B80T5	TRANSCRIPTION FACTOR	GSE51274.gata3.mcf7	292	158.9	11.619	136.127	181.673	11.4554
B80T5	TRANSCRIPTION FACTOR	ENCSR000DOM.myc.mcf10a	144	64.5	6.87772	51.0197	77.9803	11.5591
B80T5	TRANSCRIPTION FACTOR	ENCSR000DOZ.stat3.mcf10a	215	97.99	10.0469	78.2982	117.682	11.6464
B80T5	TRANSCRIPTION FACTOR	ENCSR000BUY.nr2f2.mcf7	315	174.2	11.9756	150.728	197.672	11.7573
B80T5	TRANSCRIPTION FACTOR	ENCSR000BST.gata3.mcf7	415	254.58	13.6094	227.906	281.254	11.7874
B80T5	TRANSCRIPTION FACTOR	ENCSR416QLJ.cbfb.k562	449	275.14	14.6653	246.396	303.884	11.8552
B80T5	TRANSCRIPTION FACTOR	ENCSR000BUZ.pml.mcf7	91	30.07	5.12718	20.0207	40.1193	11.8837
B80T5	TRANSCRIPTION FACTOR	ENCSR391JII.rcor1.mcf7	101	34.61	5.56848	23.6958	45.5242	11.9225
B80T5	TRANSCRIPTION FACTOR	GSE66081.tead4.mdamb231	160	65.96	7.69484	50.8781	81.0419	12.2212
B80T5	TRANSCRIPTION FACTOR	ENCSR000DOQ.stat3.mcf10a	314	171.79	11.4815	149.286	194.294	12.386
B80T5	TRANSCRIPTION FACTOR	ENCSR115SMW.pknox1.k562	336	174.45	12.9805	149.008	199.892	12.4456
B80T5	TRANSCRIPTION FACTOR	ENCSR085QEV.nbn.k562	232	103.61	10.2936	83.4346	123.785	12.4728
B80T5	TRANSCRIPTION FACTOR	ENCSR234VCE.dpf2.mcf7	249	119.98	10.3299	99.7334	140.227	12.49
B80T5	TRANSCRIPTION FACTOR	GSE72931.brd4.mcf10a	343	182.52	12.7251	157.579	207.461	12.6113
B80T5	TRANSCRIPTION FACTOR	GSE66081.yap1.mdamb231	137	55.7	6.43146	43.0943	68.3057	12.641
B80T5	TRANSCRIPTION FACTOR	GSE40762.foxm1.mdamb231	63	16.06	3.6399	8.92579	23.1942	12.896
B80T5	TRANSCRIPTION FACTOR	ENCSR382WLL.elk1.mcf7	72	18.33	4.16104	10.1744	26.4856	12.8982
B80T5	TRANSCRIPTION FACTOR	GSE40724.pgr.t47d	444	266.66	13.7166	239.775	293.545	12.9288
B80T5	TRANSCRIPTION FACTOR	ENCSR395HWC.ikzf1.k562	412	219.65	14.7411	190.757	248.543	13.0485
B80T5	TRANSCRIPTION FACTOR	ENCSR000BVA.srf.mcf7	102	31.39	5.39527	20.8153	41.9647	13.0874
B80T5	TRANSCRIPTION FACTOR	GSE48930.ar.mcf7	319	175.79	10.809	154.604	196.976	13.2492
B80T5	TRANSCRIPTION FACTOR	GSE44737.mbd3.mcf7	125	39.45	6.39187	26.9219	51.9781	13.3842
B80T5	TRANSCRIPTION FACTOR	GSE21234.tfap2c.mcf7	443	248.38	14.4577	220.043	276.717	13.4613
B80T5	TRANSCRIPTION FACTOR	GSE36351.tfap2c.mcf7	443	248.39	14.4508	220.066	276.714	13.4671
B80T5	TRANSCRIPTION FACTOR	ERP000380.foxa1.mcf7	324	170.01	11.3578	147.749	192.271	13.5581
B80T5	TRANSCRIPTION FACTOR	GSE66081.jun.mdamb231	493	284.19	15.3733	254.058	314.322	13.5827
B80T5	TRANSCRIPTION FACTOR	ENCSR125ZYC.klf9.mcf7	104	31.18	5.18229	21.0227	41.3373	14.0517
B80T5	TRANSCRIPTION FACTOR	ENCSR005NMT.id3.k562	295	135.31	11.2544	113.251	157.369	14.1892
B80T5	TRANSCRIPTION FACTOR	ENCSR000BMX.gata3.t47d	372	200.49	12.0449	176.882	224.098	14.2392
B80T5	TRANSCRIPTION FACTOR	ENCSR000BUM.sin3a.mcf7	302	144.27	10.9423	122.823	165.717	14.4147
B80T5	TRANSCRIPTION FACTOR	GSE74716.smarca4.mcf10a	153	57.43	6.62297	44.449	70.411	14.4301
B80T5	TRANSCRIPTION FACTOR	GSE48930.esr1.mcf7	371	197.1	11.9735	173.632	220.568	14.5238
B80T5	TRANSCRIPTION FACTOR	ENCSR000DOR.e2f4.mcf10a	135	45.52	6.14386	33.478	57.562	14.5641
B80T5	TRANSCRIPTION FACTOR	ERP000901.crebbp.mcf7	385	197.59	12.8166	172.47	222.71	14.6225
B80T5	TRANSCRIPTION FACTOR	GSE67867.nrf1.hmec1	179	67.43	7.61611	52.5024	82.3576	14.6492
B80T5	TRANSCRIPTION FACTOR	ENCSR000BUK.gabpa.mcf7	148	49.37	6.53917	36.5532	62.1868	15.083
B80T5	TRANSCRIPTION FACTOR	ENCSR387UWP.hdac1.k562	380	173.66	13.6561	146.894	200.426	15.1097
B80T5	TRANSCRIPTION FACTOR	ENCSR000BSR.cebpb.mcf7	395	212.82	11.948	189.402	236.238	15.2477
B80T5	TRANSCRIPTION FACTOR	ENCSR636EYA.ctbp1.mcf7	319	145.58	11.2691	123.492	167.668	15.3889
B80T5	TRANSCRIPTION FACTOR	ENCSR000BKY.foxa1.t47d	498	265.99	14.9115	236.763	295.217	15.5591
B80T5	TRANSCRIPTION FACTOR	GSE62425.e2f1.hmec1	124	36.19	5.64201	25.1317	47.2483	15.5636
B80T5	TRANSCRIPTION FACTOR	ENCSR348JOJ.mta1.mcf7	143	50.68	5.77679	39.3575	62.0025	15.9812
B80T5	TRANSCRIPTION FACTOR	GSE40591.brca1.mcf10a	165	51.71	7.04286	37.906	65.514	16.0858
B80T5	TRANSCRIPTION FACTOR	ENCSR000DPB.stat3.mcf10a	447	236.36	12.9041	211.068	261.652	16.3235
B80T5	TRANSCRIPTION FACTOR	ENCSR000EWX.e2f1.mcf7	244	92.53	9.2654	74.3698	110.69	16.3479
B80T5	TRANSCRIPTION FACTOR	ENCSR557JTZ.gtf2f1.mcf7	137	43.95	5.64501	32.8858	55.0142	16.4836
B80T5	TRANSCRIPTION FACTOR	GSE72082.rad21.mcf7	453	210.48	14.689	181.69	239.27	16.5103
B80T5	TRANSCRIPTION FACTOR	ENCSR000BTQ.rad21.mcf7	409	183.06	13.5519	156.498	209.622	16.6722
B80T5	TRANSCRIPTION FACTOR	ENCSR000EVD.znf263.hek293	474	230.96	14.5553	202.432	259.488	16.6977
B80T5	TRANSCRIPTION FACTOR	ENCSR000DMS.ctcf.mcf7	317	136.8	10.6192	115.986	157.614	16.9692
B80T5	TRANSCRIPTION FACTOR	ENCSR000EGG.rcor1.k562	484	220.54	15.5215	190.118	250.962	16.9739
B80T5	TRANSCRIPTION FACTOR	ENCSR000BTP.hdac2.mcf7	317	138.03	10.5135	117.423	158.637	17.0228
B80T5	TRANSCRIPTION FACTOR	GSE23730.erg.mcf7	205	76.11	7.53429	61.3428	90.8772	17.1071
B80T5	TRANSCRIPTION FACTOR	GSE72249.foxa1.mcf7	388	195.15	11.2577	173.085	217.215	17.1306
B80T5	TRANSCRIPTION FACTOR	ENCSR697CUP.hcfc1.mcf7	137	41.61	5.52843	30.7743	52.4457	17.2544
B80T5	TRANSCRIPTION FACTOR	ERP000380.ctcf.mcf7	307	119.05	10.8343	97.8148	140.285	17.3477
B80T5	TRANSCRIPTION FACTOR	GSE76454.znf143.mcf7	389	183.33	11.8535	160.097	206.563	17.351
B80T5	TRANSCRIPTION FACTOR	ENCSR000BSS.elf1.mcf7	236	86.5	8.52744	69.7862	103.214	17.5316
B80T5	TRANSCRIPTION FACTOR	GSE46055.kdm5b.mcf7	149	44.25	5.93292	32.6215	55.8785	17.6557
B80T5	TRANSCRIPTION FACTOR	ENCSR107GRP.mllt1.k562	285	118.75	9.17768	100.762	136.738	18.1146
B80T5	TRANSCRIPTION FACTOR	GSE41561.nr2f1.mcf7	415	179.99	12.9416	154.624	205.356	18.1593
B80T5	TRANSCRIPTION FACTOR	ENCSR000AHD.ctcf.mcf7	364	154.21	11.4224	131.822	176.598	18.3666
B80T5	TRANSCRIPTION FACTOR	GSE70764.ctcf.mcf7	372	145.44	12.2782	121.375	169.505	18.4522
B80T5	TRANSCRIPTION FACTOR	ENCSR000DMR.ctcf.mcf7	423	186.1	12.4807	161.638	210.562	18.9813
B80T5	TRANSCRIPTION FACTOR	ENCSR000BNO.ctcf.t47d	236	72.38	8.61028	55.5038	89.2562	19.0029
B80T5	TRANSCRIPTION FACTOR	ENCSR000DOS.myc.mcf10a	351	150.87	10.4366	130.414	171.326	19.1758
B80T5	TRANSCRIPTION FACTOR	ERP000209.rad21.mcf7	406	165.46	12.5323	140.897	190.023	19.1936
B80T5	TRANSCRIPTION FACTOR	ENCSR288IJC.maz.mcf7	165	48.55	5.99221	36.8053	60.2947	19.4336
B80T5	TRANSCRIPTION FACTOR	ENCSR000DWH.ctcf.mcf7	414	170.3	12.4653	145.868	194.732	19.5503
B80T5	TRANSCRIPTION FACTOR	ENCSR000DMV.ctcf.mcf7	426	196.42	11.6776	173.532	219.308	19.6598
B80T5	TRANSCRIPTION FACTOR	ENCSR000DMJ.myc.mcf7	491	225.87	13.4537	199.501	252.239	19.7068
B80T5	TRANSCRIPTION FACTOR	ENCSR663ZZZ.mnt.mcf7	277	102.57	8.80686	85.3086	119.831	19.8062
B80T5	TRANSCRIPTION FACTOR	ENCSR000DMQ.myc.mcf7	278	103	8.76978	85.8112	120.189	19.9549
B80T5	TRANSCRIPTION FACTOR	ENCSR000BUL.max.mcf7	375	148.59	11.2529	126.534	170.646	20.1201
B80T5	TRANSCRIPTION FACTOR	ENCSR468LUO.sin3a.mcf7	280	92.74	9.28735	74.5368	110.943	20.1629
B80T5	TRANSCRIPTION FACTOR	ENCSR000DML.ctcf.mcf7	419	173.97	11.9776	150.494	197.446	20.4573
B80T5	TRANSCRIPTION FACTOR	ENCSR000DMM.myc.mcf7	385	153.45	11.2836	131.334	175.566	20.5208
B80T5	TRANSCRIPTION FACTOR	GSE46055.kdm5b.t47d	343	119.23	10.5398	98.5719	139.888	21.2309
B80T5	TRANSCRIPTION FACTOR	ERP000783.ctcf.mcf10a	297	92.89	9.19694	74.864	110.916	22.1932
B80T5	TRANSCRIPTION FACTOR	ERP000209.stag1.mcf7	463	188.43	12.3707	164.183	212.677	22.1951
B80T5	TRANSCRIPTION FACTOR	ENCSR000DMO.ctcf.mcf7	468	203.76	11.7164	180.796	226.724	22.5529
B80T5	TRANSCRIPTION FACTOR	GSE46055.kdm5b.mdamb231	451	166.64	12.0273	143.066	190.214	23.6428
Hs578T	TRANSCRIPTION FACTOR	ENCSR028NUR.znf592.mcf7	1	2.63	1.41888	-0.151013	5.41101	-1.14879
Hs578T	TRANSCRIPTION FACTOR	GSE53855.cdk2.t47d	0	1.08	0.991683	-0.863698	3.0237	-1.08906
Hs578T	TRANSCRIPTION FACTOR	GSE54855.esr1.mcf7	0	0.43	0.607279	-0.760267	1.62027	-0.708076
Hs578T	TRANSCRIPTION FACTOR	GSE62425.foxm1.hmec1	0	0.28	0.514045	-0.727529	1.28753	-0.544699
Hs578T	TRANSCRIPTION FACTOR	ENCSR551ZDZ.mta2.mcf7	7	8.4	2.75974	2.99091	13.8091	-0.507294
Hs578T	TRANSCRIPTION FACTOR	GSE60270.med1.mcf7	0	0.16	0.394917	-0.614038	0.934038	-0.405148
Hs578T	TRANSCRIPTION FACTOR	GSE48602.myc.mdamb231	0	0.14	0.376588	-0.598112	0.878112	-0.37176
Hs578T	TRANSCRIPTION FACTOR	GSE72249.nr3c1.t47d	2	2.5	1.367	-0.179318	5.17932	-0.365765
Hs578T	TRANSCRIPTION FACTOR	GSE63233.mbd2.hmec1	2	2.39	1.47638	-0.503704	5.2837	-0.26416
Hs578T	TRANSCRIPTION FACTOR	GSE75070.runx1.mcf7	1	1.11	0.99387	-0.837985	3.05799	-0.110678
Hs578T	TRANSCRIPTION FACTOR	GSE62425.mybl2.hmec1	1	1.09	0.877266	-0.629442	2.80944	-0.102591
Hs578T	TRANSCRIPTION FACTOR	GSE72009.tp63.mdamb231	1	0.85	0.845368	-0.806921	2.50692	0.177438
Hs578T	TRANSCRIPTION FACTOR	ENCSR465VLK.foxk2.mcf7	14	12.32	3.30558	5.84106	18.7989	0.508231
Hs578T	TRANSCRIPTION FACTOR	GSE59530.esr1.mcf7	10	7.24	2.50704	2.3262	12.1538	1.1009
Hs578T	TRANSCRIPTION FACTOR	GSE59530.rela.mcf7	5	2.54	1.5003	-0.400594	5.48059	1.63967
Hs578T	TRANSCRIPTION FACTOR	GSE40129.gata3.mcf7	27	19.98	3.95168	12.2347	27.7253	1.77646
Hs578T	TRANSCRIPTION FACTOR	GSE35109.esr1.mcf7	37	27.47	5.33798	17.0076	37.9324	1.78532
Hs578T	TRANSCRIPTION FACTOR	GSE72249.nr3c1.mcf7	6	2.93	1.70712	-0.415946	6.27595	1.79836
Hs578T	TRANSCRIPTION FACTOR	ENCSR912NMR.nono.mcf7	31	22.36	4.32405	13.8849	30.8351	1.99813
Hs578T	TRANSCRIPTION FACTOR	ERP002305.esr1.mcf7	2	0.56	0.686375	-0.785296	1.9053	2.09798
Hs578T	TRANSCRIPTION FACTOR	GSE54693.mbd2.mcf7	2	0.51	0.703455	-0.868771	1.88877	2.11812
Hs578T	TRANSCRIPTION FACTOR	ENCSR135ANT.nrf1.mcf7	32	21.02	4.7247	11.7596	30.2804	2.32396
Hs578T	TRANSCRIPTION FACTOR	GSE37403.snapc4.mcf10a	10	5.11	1.98426	1.22086	8.99914	2.4644
Hs578T	TRANSCRIPTION FACTOR	ERP003925.bcl11a.mcf10a	41	26.56	5.76356	15.2634	37.8566	2.5054
Hs578T	TRANSCRIPTION FACTOR	GSE60270.gata3.mcf7	11	5.22	2.23191	0.84546	9.59454	2.58971
Hs578T	TRANSCRIPTION FACTOR	ENCSR062HDL.hsf1.mcf7	7	2.74	1.6182	-0.431681	5.91168	2.63255
Hs578T	TRANSCRIPTION FACTOR	ENCSR427BBI.mllt1.mcf7	38	25.13	4.68752	15.9425	34.3175	2.74559
Hs578T	TRANSCRIPTION FACTOR	ENCSR000EWV.gata3.mcf7	40	25.55	5.2095	15.3394	35.7606	2.77378
Hs578T	TRANSCRIPTION FACTOR	ERP000380.esr1.mcf7	15	7.85	2.39686	3.15215	12.5479	2.98307
Hs578T	TRANSCRIPTION FACTOR	GSE38901.hsf1.mcf10a	7	2.2	1.42134	-0.585823	4.98582	3.3771
Hs578T	TRANSCRIPTION FACTOR	GSE37403.snapc1.mcf10a	30	15.55	4.00851	7.69331	23.4067	3.60483
Hs578T	TRANSCRIPTION FACTOR	GSE40591.palb2.mcf10a	20	9.34	2.93437	3.58864	15.0914	3.63281
Hs578T	TRANSCRIPTION FACTOR	ERP003925.brd4.t47d	75	50.26	6.79516	36.9415	63.5785	3.64083
Hs578T	TRANSCRIPTION FACTOR	GSE45852.hsf1.mcf7	13	4.54	2.31996	-0.0071249	9.08712	3.64661
Hs578T	TRANSCRIPTION FACTOR	GSE72249.esr1.mcf7	33	18.51	3.97338	10.7222	26.2978	3.64677
Hs578T	TRANSCRIPTION FACTOR	GSE68355.esr1.t47d	58	35.65	5.68246	24.5124	46.7876	3.93315
Hs578T	TRANSCRIPTION FACTOR	GSE72082.gabpa.mcf7	36	19.36	3.90938	11.6976	27.0224	4.25643
Hs578T	TRANSCRIPTION FACTOR	GSE71276.esr1.mcf7	23	9.09	3.23833	2.74288	15.4371	4.29543
Hs578T	TRANSCRIPTION FACTOR	GSE41561.tle3.mcf7	61	35.54	5.81433	24.1439	46.9361	4.37883
Hs578T	TRANSCRIPTION FACTOR	ENCSR555PBN.mafk.mcf7	78	46.26	7.21057	32.1273	60.3927	4.40187
Hs578T	TRANSCRIPTION FACTOR	GSE60270.esr1.mcf7	52	30.43	4.74662	21.1266	39.7334	4.54429
Hs578T	TRANSCRIPTION FACTOR	ENCSR094ZCF.cebpg.mcf7	44	24.9	4.13778	16.79	33.01	4.616
Hs578T	TRANSCRIPTION FACTOR	ENCSR000BQD.esr1.t47d	115	74.62	8.62435	57.7163	91.5237	4.68209
Hs578T	TRANSCRIPTION FACTOR	ENCSR000BUO.tead4.mcf7	83	49.47	7.09169	35.5703	63.3697	4.72807
Hs578T	TRANSCRIPTION FACTOR	ENCSR000AHF.taf1.mcf7	49	23.78	5.31926	13.3542	34.2058	4.74126
Hs578T	TRANSCRIPTION FACTOR	GSE68356.esr1.mcf7	83	52.56	6.3823	40.0507	65.0693	4.76944
Hs578T	TRANSCRIPTION FACTOR	ENCSR000BVO.jund.t47d	79	46.46	6.77849	33.1742	59.7458	4.80048
Hs578T	TRANSCRIPTION FACTOR	ENCSR155VDK.zbtb11.mcf7	24	9.57	2.98567	3.71808	15.4219	4.83308
Hs578T	TRANSCRIPTION FACTOR	ENCSR197DJH.srebf1.mcf7	49	27.12	4.46146	18.3755	35.8645	4.90422
Hs578T	TRANSCRIPTION FACTOR	ENCSR449UFF.zkscan1.mcf7	86	50.38	7.23038	36.2085	64.5515	4.92644
Hs578T	TRANSCRIPTION FACTOR	ENCSR000DMP.myc.mcf7	47	23.73	4.67716	14.5628	32.8972	4.97524
Hs578T	TRANSCRIPTION FACTOR	ERP000901.ncoa1.mcf7	151	104.26	9.18675	86.254	122.266	5.08776
Hs578T	TRANSCRIPTION FACTOR	ERP003925.brd4.mcf10a	135	88.05	9.05246	70.3072	105.793	5.18644
Hs578T	TRANSCRIPTION FACTOR	GSE72249.esr1.t47d	58	31.27	5.10071	21.2726	41.2674	5.24044
Hs578T	TRANSCRIPTION FACTOR	ENCSR000BUN.tcf12.mcf7	91	51.82	7.45407	37.21	66.43	5.25619
Hs578T	TRANSCRIPTION FACTOR	ENCSR000BUZ.pml.mcf7	73	38.82	6.33474	26.4039	51.2361	5.39565
Hs578T	TRANSCRIPTION FACTOR	ENCSR000BLL.esr1.t47d	44	20.02	4.41526	11.3661	28.6739	5.43116
Hs578T	TRANSCRIPTION FACTOR	GSE38901.hsf1.mcf7	25	9.09	2.91667	3.37332	14.8067	5.45485
Hs578T	TRANSCRIPTION FACTOR	GSE41561.klf4.mcf7	56	26.25	5.38305	15.6992	36.8008	5.5266
Hs578T	TRANSCRIPTION FACTOR	GSE40762.foxm1.mdamb231	50	22.62	4.93959	12.9384	32.3016	5.54296
Hs578T	TRANSCRIPTION FACTOR	GSE40762.foxm1.mcf7	59	28.36	5.47634	17.6264	39.0936	5.59498
Hs578T	TRANSCRIPTION FACTOR	ENCSR000BJS.esr1.t47d	216	143.34	12.7867	118.278	168.402	5.68247
Hs578T	TRANSCRIPTION FACTOR	ENCSR000BKN.esr1.t47d	218	143.55	12.9165	118.234	168.866	5.76395
Hs578T	TRANSCRIPTION FACTOR	GSE47027.nr5a2.mcf7	54	25.37	4.96178	15.6449	35.0951	5.7701
Hs578T	TRANSCRIPTION FACTOR	GSE31129.pgr.t47d	202	132.2	11.4891	109.681	154.719	6.07531
Hs578T	TRANSCRIPTION FACTOR	ENCSR000BSP.rest.mcf7	110	61.44	7.98144	45.7964	77.0836	6.08411
Hs578T	TRANSCRIPTION FACTOR	GSE62428.chd8.t47d	137	81.97	8.97185	64.3852	99.5548	6.13363
Hs578T	TRANSCRIPTION FACTOR	ENCSR000BTR.ep300.mcf7	123	69.21	8.60032	52.3534	86.0666	6.25442
Hs578T	TRANSCRIPTION FACTOR	GSE49952.xbp1.mdamb231	776	645.06	20.6671	604.553	685.567	6.33568
Hs578T	TRANSCRIPTION FACTOR	ENCSR382WLL.elk1.mcf7	58	26.21	5.01572	16.3792	36.0408	6.33807
Hs578T	TRANSCRIPTION FACTOR	GSE45822.esr1.mcf7	213	138.4	11.5348	115.792	161.008	6.46741
Hs578T	TRANSCRIPTION FACTOR	ENCSR000DOM.myc.mcf10a	137	82.12	8.46297	65.5326	98.7074	6.48472
Hs578T	TRANSCRIPTION FACTOR	GSE55921.brd4.mcf7	80	37.64	6.51885	24.8631	50.4169	6.49808
Hs578T	TRANSCRIPTION FACTOR	ENCSR000EWS.gata3.mcf7	134	76.53	8.79331	59.2951	93.7649	6.53565
Hs578T	TRANSCRIPTION FACTOR	GSE60270.tfap2a.mcf7	84	43.21	6.11059	31.2332	55.1868	6.6753
Hs578T	TRANSCRIPTION FACTOR	ENCSR176EXN.jun.mcf7	41	16.39	3.58418	9.365	23.415	6.86628
Hs578T	TRANSCRIPTION FACTOR	ENCSR125ZYC.klf9.mcf7	82	41.83	5.79456	30.4727	53.1873	6.93237
Hs578T	TRANSCRIPTION FACTOR	ERP000901.ncoa2.mcf7	209	135.74	10.554	115.054	156.426	6.94146
Hs578T	TRANSCRIPTION FACTOR	ENCSR697CUP.hcfc1.mcf7	109	57.21	7.34062	42.8224	71.5976	7.05526
Hs578T	TRANSCRIPTION FACTOR	GSE72249.foxa1.t47d	204	132.01	10.1628	112.091	151.929	7.08367
Hs578T	TRANSCRIPTION FACTOR	ENCSR000BVA.srf.mcf7	93	41.93	7.06715	28.0784	55.7816	7.2264
Hs578T	TRANSCRIPTION FACTOR	ENCSR000DOR.e2f4.mcf10a	115	62.11	7.30835	47.7856	76.4344	7.23692
Hs578T	TRANSCRIPTION FACTOR	GSE59530.foxa1.mcf7	226	143.71	11.3585	121.447	165.973	7.24478
Hs578T	TRANSCRIPTION FACTOR	GSE51274.gata3.t47d	242	153.25	12.0272	129.677	176.823	7.37909
Hs578T	TRANSCRIPTION FACTOR	ENCSR000EWT.tcf7l2.mcf7	98	50.04	6.48529	37.3288	62.7512	7.3952
Hs578T	TRANSCRIPTION FACTOR	ERP000209.esr1.mcf7	161	87.29	9.88754	67.9104	106.67	7.45483
Hs578T	TRANSCRIPTION FACTOR	ENCSR004GKA.zeb2.k562	264	173.36	12.0223	149.796	196.924	7.53932
Hs578T	TRANSCRIPTION FACTOR	ENCSR391JII.rcor1.mcf7	98	46.17	6.84172	32.7602	59.5798	7.57558
Hs578T	TRANSCRIPTION FACTOR	ENCSR924TVL.rfx5.mcf7	97	45.54	6.78742	32.2367	58.8433	7.58167
Hs578T	TRANSCRIPTION FACTOR	ENCSR557JTZ.gtf2f1.mcf7	122	59.62	8.19926	43.5494	75.6906	7.608
Hs578T	TRANSCRIPTION FACTOR	GSE41820.arnt.mcf7	1187	996.82	24.747	948.316	1045.32	7.68499
Hs578T	TRANSCRIPTION FACTOR	ENCSR017CEO.cux1.mcf7	164	87.35	9.5657	68.6012	106.099	8.01301
Hs578T	TRANSCRIPTION FACTOR	ENCSR954WVZ.esrra.mcf7	108	52.39	6.92367	38.8196	65.9604	8.03186
Hs578T	TRANSCRIPTION FACTOR	ENCSR000EWU.znf217.mcf7	106	49.37	7.02759	35.5959	63.1441	8.05824
Hs578T	TRANSCRIPTION FACTOR	ENCSR000BUI.fosl2.mcf7	220	124.58	11.7217	101.606	147.554	8.14048
Hs578T	TRANSCRIPTION FACTOR	GSE72931.brd4.mcf10a	360	239.8	14.6419	211.102	268.498	8.20934
Hs578T	TRANSCRIPTION FACTOR	ENCSR546KCN.fosl2.mcf7	122	59.73	7.54763	44.9366	74.5234	8.25027
Hs578T	TRANSCRIPTION FACTOR	ENCSR000BUJ.foxm1.mcf7	117	55.28	7.47937	40.6204	69.9396	8.25203
Hs578T	TRANSCRIPTION FACTOR	GSE60270.foxa1.mcf7	180	109.24	8.54001	92.5016	125.978	8.28571
Hs578T	TRANSCRIPTION FACTOR	ERP000783.esr1.mcf7	496	349.9	17.5922	315.419	384.381	8.30483
Hs578T	TRANSCRIPTION FACTOR	GSE40591.brca1.mcf10a	138	69.1	8.27128	52.8883	85.3117	8.33002
Hs578T	TRANSCRIPTION FACTOR	ENCSR000DOO.fos.mcf10a	433	301.41	15.7192	270.6	332.22	8.3713
Hs578T	TRANSCRIPTION FACTOR	ENCSR115SMW.pknox1.k562	361	232.18	15.2112	202.366	261.994	8.46875
Hs578T	TRANSCRIPTION FACTOR	GSE41820.ahr.mcf7	844	641.55	23.748	595.004	688.096	8.52493
Hs578T	TRANSCRIPTION FACTOR	GSE41561.esr1.mcf7	353	223.02	15.1724	193.282	252.758	8.56687
Hs578T	TRANSCRIPTION FACTOR	ERP001226.ar.mcf7	353	222.87	15.1768	193.123	252.617	8.57425
Hs578T	TRANSCRIPTION FACTOR	ENCSR000DON.fos.mcf10a	414	283.31	15.0613	253.79	312.83	8.67721
Hs578T	TRANSCRIPTION FACTOR	GSE67867.nrf1.hmec1	175	90.13	9.7718	70.9773	109.283	8.6852
Hs578T	TRANSCRIPTION FACTOR	GSE66081.tead4.mdamb231	168	86.4	9.30949	68.1534	104.647	8.76525
Hs578T	TRANSCRIPTION FACTOR	GSE74716.smarca4.mcf10a	155	77.15	8.85161	59.8008	94.4992	8.79501
Hs578T	TRANSCRIPTION FACTOR	GSE62425.e2f1.hmec1	106	47.69	6.56851	34.8157	60.5643	8.8772
Hs578T	TRANSCRIPTION FACTOR	ERP000901.ncoa3.mcf7	738	550.24	21.0862	508.911	591.569	8.90439
Hs578T	TRANSCRIPTION FACTOR	ENCSR000DOP.fos.mcf10a	465	323.73	15.764	292.833	354.627	8.96159
Hs578T	TRANSCRIPTION FACTOR	ENCSR000BUX.egr1.mcf7	92	37.17	6.07538	25.2623	49.0777	9.02495
Hs578T	TRANSCRIPTION FACTOR	ENCSR000BUK.gabpa.mcf7	134	62.86	7.83417	47.505	78.215	9.08074
Hs578T	TRANSCRIPTION FACTOR	GSE48930.ar.mcf7	357	233.79	13.3804	207.564	260.016	9.20822
Hs578T	TRANSCRIPTION FACTOR	ENCSR000BLM.ep300.t47d	187	100.58	9.32487	82.3033	118.857	9.26769
Hs578T	TRANSCRIPTION FACTOR	ERP001226.foxa1.mcf7	450	313.44	14.713	284.603	342.277	9.28161
Hs578T	TRANSCRIPTION FACTOR	ENCSR000DOT.fos.mcf10a	462	305.01	16.7907	272.1	337.92	9.34979
Hs578T	TRANSCRIPTION FACTOR	ENCSR288IJC.maz.mcf7	144	65.24	8.4137	48.7492	81.7308	9.36093
Hs578T	TRANSCRIPTION FACTOR	GSE51274.gata3.mcf7	351	207.59	15.1278	177.94	237.24	9.4799
Hs578T	TRANSCRIPTION FACTOR	ENCSR085QEV.nbn.k562	226	138.05	9.06026	120.292	155.808	9.70722
Hs578T	TRANSCRIPTION FACTOR	ENCSR000BSU.jund.mcf7	154	74.91	7.9431	59.3415	90.4785	9.95707
Hs578T	TRANSCRIPTION FACTOR	GSE23730.erg.mcf7	203	101.58	10.1665	81.6537	121.506	9.97593
Hs578T	TRANSCRIPTION FACTOR	ENCSR000BST.gata3.mcf7	517	331.11	18.557	294.738	367.482	10.0173
Hs578T	TRANSCRIPTION FACTOR	GSE68355.esr1.mcf7	304	175.49	12.8287	150.346	200.634	10.0174
Hs578T	TRANSCRIPTION FACTOR	GSE66081.yap1.mdamb231	141	70.53	6.9797	56.8498	84.2102	10.0964
Hs578T	TRANSCRIPTION FACTOR	ENCSR000BUM.sin3a.mcf7	324	187.18	13.5344	160.653	213.707	10.1091
Hs578T	TRANSCRIPTION FACTOR	GSE44737.mbd3.mcf7	119	46.93	7.12125	32.9723	60.8877	10.1204
Hs578T	TRANSCRIPTION FACTOR	ENCSR348JOJ.mta1.mcf7	153	66.1	8.57351	49.2959	82.9041	10.1359
Hs578T	TRANSCRIPTION FACTOR	ERP000380.foxa1.mcf7	381	227.21	14.9229	197.961	256.459	10.3056
Hs578T	TRANSCRIPTION FACTOR	GSE80808.foxa1.mcf7	326	196.3	12.5726	171.658	220.942	10.3161
Hs578T	TRANSCRIPTION FACTOR	ENCSR000BUY.nr2f2.mcf7	382	224.12	15.2529	194.224	254.016	10.3508
Hs578T	TRANSCRIPTION FACTOR	ENCSR005NMT.id3.k562	306	176.79	11.9302	153.407	200.173	10.8305
Hs578T	TRANSCRIPTION FACTOR	ENCSR107GRP.mllt1.k562	264	158.2	9.73176	139.126	177.274	10.8716
Hs578T	TRANSCRIPTION FACTOR	ERP000901.crebbp.mcf7	432	257.62	15.9847	226.29	288.95	10.9092
Hs578T	TRANSCRIPTION FACTOR	ENCSR416QLJ.cbfb.k562	543	368.98	15.9431	337.732	400.228	10.9151
Hs578T	TRANSCRIPTION FACTOR	GSE48930.esr1.mcf7	439	263.52	15.8168	232.519	294.521	11.0945
Hs578T	TRANSCRIPTION FACTOR	ENCSR000DOZ.stat3.mcf10a	233	128.91	9.37878	110.528	147.292	11.0985
Hs578T	TRANSCRIPTION FACTOR	GSE66081.jun.mdamb231	581	374.83	18.3755	338.814	410.846	11.2199
Hs578T	TRANSCRIPTION FACTOR	ENCSR636EYA.ctbp1.mcf7	354	190.31	14.5072	161.876	218.744	11.2834
Hs578T	TRANSCRIPTION FACTOR	ERP005838.nrip1.mcf7	439	257.55	15.9249	226.337	288.763	11.3941
Hs578T	TRANSCRIPTION FACTOR	ENCSR000BSR.cebpb.mcf7	451	275.27	15.2281	245.423	305.117	11.5398
Hs578T	TRANSCRIPTION FACTOR	ENCSR000DOQ.stat3.mcf10a	368	223.75	12.4579	199.332	248.168	11.579
Hs578T	TRANSCRIPTION FACTOR	ENCSR234VCE.dpf2.mcf7	293	156.7	11.7073	133.754	179.646	11.6423
Hs578T	TRANSCRIPTION FACTOR	ENCSR387UWP.hdac1.k562	396	233.62	13.9377	206.302	260.938	11.6505
Hs578T	TRANSCRIPTION FACTOR	ENCSR000EWX.e2f1.mcf7	242	120.44	10.3361	100.181	140.699	11.7607
Hs578T	TRANSCRIPTION FACTOR	GSE72249.foxa1.mcf7	448	258.25	15.9497	226.989	289.511	11.8968
Hs578T	TRANSCRIPTION FACTOR	GSE36351.tfap2c.mcf7	538	323.75	17.7231	289.013	358.487	12.0887
Hs578T	TRANSCRIPTION FACTOR	GSE21234.tfap2c.mcf7	538	323.69	17.7256	288.948	358.432	12.0904
Hs578T	TRANSCRIPTION FACTOR	ENCSR000BSS.elf1.mcf7	237	114.03	10.0287	94.3737	133.686	12.2618
Hs578T	TRANSCRIPTION FACTOR	ENCSR395HWC.ikzf1.k562	457	288.53	13.643	261.79	315.27	12.3485
Hs578T	TRANSCRIPTION FACTOR	ENCSR663ZZZ.mnt.mcf7	275	136.69	11.1588	114.819	158.561	12.3947
Hs578T	TRANSCRIPTION FACTOR	GSE76454.znf143.mcf7	416	239	13.9501	211.658	266.342	12.6881
Hs578T	TRANSCRIPTION FACTOR	ENCSR000DOS.myc.mcf10a	362	196.83	12.9755	171.398	222.262	12.7293
Hs578T	TRANSCRIPTION FACTOR	GSE46055.kdm5b.mcf7	148	59	6.94713	45.3836	72.6164	12.811
Hs578T	TRANSCRIPTION FACTOR	GSE41561.nr2f1.mcf7	444	238.28	15.8108	207.291	269.269	13.0114
Hs578T	TRANSCRIPTION FACTOR	ENCSR000DPB.stat3.mcf10a	511	310.14	15.1278	280.49	339.79	13.2776
Hs578T	TRANSCRIPTION FACTOR	ENCSR000BMX.gata3.t47d	452	261.81	14.2812	233.819	289.801	13.3175
Hs578T	TRANSCRIPTION FACTOR	ENCSR000DMQ.myc.mcf7	294	134.62	11.8763	111.342	157.898	13.42
Hs578T	TRANSCRIPTION FACTOR	ENCSR000BTP.hdac2.mcf7	346	178.04	12.1522	154.222	201.858	13.8214
Hs578T	TRANSCRIPTION FACTOR	ENCSR468LUO.sin3a.mcf7	261	122.2	9.92192	102.753	141.647	13.9892
Hs578T	TRANSCRIPTION FACTOR	ENCSR000EVD.znf263.hek293	531	304.74	15.9726	273.434	336.046	14.1655
Hs578T	TRANSCRIPTION FACTOR	ENCSR000DMJ.myc.mcf7	531	298.45	16.345	266.414	330.486	14.2276
Hs578T	TRANSCRIPTION FACTOR	ENCSR000DMM.myc.mcf7	403	203.49	13.5061	177.018	229.962	14.7719
Hs578T	TRANSCRIPTION FACTOR	GSE40724.pgr.t47d	557	351.14	13.9023	323.892	378.388	14.8077
Hs578T	TRANSCRIPTION FACTOR	ENCSR000EGG.rcor1.k562	520	297.4	14.0791	269.805	324.995	15.8106
Hs578T	TRANSCRIPTION FACTOR	ENCSR000BUL.max.mcf7	403	192.77	12.8376	167.608	217.932	16.3761
Hs578T	TRANSCRIPTION FACTOR	ENCSR000BKY.foxa1.t47d	602	345.66	15.563	315.157	376.163	16.4711
Hs578T	TRANSCRIPTION FACTOR	ENCSR000DMV.ctcf.mcf7	531	260.21	15.9895	228.871	291.549	16.9355
Hs578T	TRANSCRIPTION FACTOR	GSE46055.kdm5b.t47d	389	152.88	12.6621	128.062	177.698	18.6478
Hs578T	TRANSCRIPTION FACTOR	ENCSR000DMO.ctcf.mcf7	575	271.04	16.2716	239.148	302.932	18.6804
Hs578T	TRANSCRIPTION FACTOR	ENCSR000DML.ctcf.mcf7	511	231.53	14.921	202.285	260.775	18.73
Hs578T	TRANSCRIPTION FACTOR	GSE72082.rad21.mcf7	577	275.91	15.6864	245.165	306.655	19.1944
Hs578T	TRANSCRIPTION FACTOR	ENCSR000DMS.ctcf.mcf7	429	180.8	12.8141	155.684	205.916	19.3692
Hs578T	TRANSCRIPTION FACTOR	ERP000380.ctcf.mcf7	394	157.09	12.0957	133.383	180.797	19.5864
Hs578T	TRANSCRIPTION FACTOR	ENCSR000BTQ.rad21.mcf7	526	237.94	14.3673	209.78	266.1	20.0496
Hs578T	TRANSCRIPTION FACTOR	ENCSR000AHD.ctcf.mcf7	477	204.08	13.066	178.471	229.689	20.8878
Hs578T	TRANSCRIPTION FACTOR	GSE46055.kdm5b.mdamb231	502	220.6	13.4427	194.252	246.948	20.9332
Hs578T	TRANSCRIPTION FACTOR	ERP000209.rad21.mcf7	505	221.01	13.3738	194.797	247.223	21.2348
Hs578T	TRANSCRIPTION FACTOR	ERP000209.stag1.mcf7	574	253.85	14.9723	224.504	283.196	21.3828
Hs578T	TRANSCRIPTION FACTOR	ENCSR000DMR.ctcf.mcf7	544	247.92	13.8094	220.853	274.987	21.4404
Hs578T	TRANSCRIPTION FACTOR	GSE70764.ctcf.mcf7	480	191.94	13.1063	166.252	217.628	21.9788
Hs578T	TRANSCRIPTION FACTOR	ENCSR000DWH.ctcf.mcf7	532	226.49	13.5553	199.922	253.058	22.538
Hs578T	TRANSCRIPTION FACTOR	ENCSR000BNO.ctcf.t47d	299	94.09	9.07666	76.2997	111.88	22.5755
Hs578T	TRANSCRIPTION FACTOR	ERP000783.ctcf.mcf10a	384	124.04	10.1563	104.134	143.946	25.596
MCF10A	TRANSCRIPTION FACTOR	GSE54693.mbd2.mcf7	0	0.56	0.769625	-0.948466	2.06847	-0.727627
MCF10A	TRANSCRIPTION FACTOR	GSE54855.esr1.mcf7	0	0.33	0.493493	-0.637246	1.29725	-0.668702
MCF10A	TRANSCRIPTION FACTOR	GSE72249.nr3c1.t47d	2	2.73	1.30155	0.178956	5.28104	-0.560868
MCF10A	TRANSCRIPTION FACTOR	GSE62425.foxm1.hmec1	0	0.29	0.53739	-0.763284	1.34328	-0.539645
MCF10A	TRANSCRIPTION FACTOR	ENCSR551ZDZ.mta2.mcf7	6	7.22	2.27672	2.75764	11.6824	-0.53586
MCF10A	TRANSCRIPTION FACTOR	GSE60270.med1.mcf7	0	0.1	0.301511	-0.490962	0.690962	-0.331662
MCF10A	TRANSCRIPTION FACTOR	GSE59530.esr1.mcf7	7	7.64	2.3204	3.09202	12.188	-0.275815
MCF10A	TRANSCRIPTION FACTOR	ENCSR028NUR.znf592.mcf7	3	3.01	1.79503	-0.508253	6.52825	-0.00557095
MCF10A	TRANSCRIPTION FACTOR	GSE53855.cdk2.t47d	1	0.86	0.921352	-0.945849	2.66585	0.151951
MCF10A	TRANSCRIPTION FACTOR	GSE72009.tp63.mdamb231	1	0.72	0.792388	-0.833081	2.27308	0.353362
MCF10A	TRANSCRIPTION FACTOR	ERP002305.esr1.mcf7	1	0.47	0.731057	-0.962872	1.90287	0.724978
MCF10A	TRANSCRIPTION FACTOR	ENCSR000EWV.gata3.mcf7	29	25.2	4.79056	15.8105	34.5895	0.793226
MCF10A	TRANSCRIPTION FACTOR	GSE62425.mybl2.hmec1	2	1.15	0.988571	-0.787599	3.0876	0.859827
MCF10A	TRANSCRIPTION FACTOR	ENCSR465VLK.foxk2.mcf7	17	12.33	3.42909	5.60898	19.051	1.36188
MCF10A	TRANSCRIPTION FACTOR	GSE60270.gata3.mcf7	8	4.71	2.02657	0.737931	8.68207	1.62344
MCF10A	TRANSCRIPTION FACTOR	GSE75070.runx1.mcf7	3	1.22	1.07853	-0.893924	3.33392	1.65039
MCF10A	TRANSCRIPTION FACTOR	GSE35109.esr1.mcf7	37	28.32	4.89873	18.7185	37.9215	1.77189
MCF10A	TRANSCRIPTION FACTOR	GSE72249.nr3c1.mcf7	7	3.44	1.82198	-0.131073	7.01107	1.95392
MCF10A	TRANSCRIPTION FACTOR	GSE40129.gata3.mcf7	30	19.87	4.61148	10.8315	28.9085	2.19669
MCF10A	TRANSCRIPTION FACTOR	GSE72249.esr1.mcf7	30	20.21	3.90362	12.5589	27.8611	2.50793
MCF10A	TRANSCRIPTION FACTOR	ENCSR427BBI.mllt1.mcf7	39	25.17	5.11693	15.1408	35.1992	2.70279
MCF10A	TRANSCRIPTION FACTOR	GSE38901.hsf1.mcf10a	6	2.21	1.3802	-0.49519	4.91519	2.74598
MCF10A	TRANSCRIPTION FACTOR	GSE68356.esr1.mcf7	72	52.62	6.85165	39.1908	66.0492	2.82852
MCF10A	TRANSCRIPTION FACTOR	GSE48602.myc.mdamb231	1	0.1	0.301511	-0.490962	0.690962	2.98496
MCF10A	TRANSCRIPTION FACTOR	GSE41561.tle3.mcf7	54	36.51	5.73752	25.2645	47.7555	3.04836
MCF10A	TRANSCRIPTION FACTOR	GSE63233.mbd2.hmec1	7	2.22	1.48786	-0.696212	5.13621	3.21266
MCF10A	TRANSCRIPTION FACTOR	GSE37403.snapc4.mcf10a	12	4.65	2.2535	0.233131	9.06687	3.26159
MCF10A	TRANSCRIPTION FACTOR	ENCSR555PBN.mafk.mcf7	64	43.71	6.19432	31.5691	55.8509	3.27558
MCF10A	TRANSCRIPTION FACTOR	ENCSR912NMR.nono.mcf7	38	22.09	4.65604	12.9642	31.2158	3.41707
MCF10A	TRANSCRIPTION FACTOR	ERP000380.esr1.mcf7	16	7.83	2.30526	3.31168	12.3483	3.54406
MCF10A	TRANSCRIPTION FACTOR	ENCSR062HDL.hsf1.mcf7	8	2.66	1.46487	-0.211155	5.53115	3.64536
MCF10A	TRANSCRIPTION FACTOR	ERP003925.bcl11a.mcf10a	45	25.52	4.85024	16.0135	35.0265	4.01629
MCF10A	TRANSCRIPTION FACTOR	ENCSR197DJH.srebf1.mcf7	51	29.17	5.05736	19.2576	39.0824	4.31648
MCF10A	TRANSCRIPTION FACTOR	GSE60270.esr1.mcf7	54	29.99	5.27333	19.6543	40.3257	4.5531
MCF10A	TRANSCRIPTION FACTOR	ERP000901.ncoa1.mcf7	142	105.16	7.96802	89.5427	120.777	4.62348
MCF10A	TRANSCRIPTION FACTOR	GSE45852.hsf1.mcf7	14	4.76	1.94946	0.939053	8.58095	4.73977
MCF10A	TRANSCRIPTION FACTOR	GSE72082.gabpa.mcf7	40	17.84	4.67039	8.68604	26.994	4.74479
MCF10A	TRANSCRIPTION FACTOR	GSE40762.foxm1.mcf7	52	29.73	4.65118	20.6137	38.8463	4.78804
MCF10A	TRANSCRIPTION FACTOR	GSE72249.esr1.t47d	58	31.12	5.26717	20.7964	41.4436	5.10331
MCF10A	TRANSCRIPTION FACTOR	ENCSR000BVO.jund.t47d	77	45.94	5.99464	34.1905	57.6895	5.18129
MCF10A	TRANSCRIPTION FACTOR	GSE47027.nr5a2.mcf7	56	27.25	5.54208	16.3875	38.1125	5.18758
MCF10A	TRANSCRIPTION FACTOR	GSE38901.hsf1.mcf7	22	8.49	2.58783	3.41785	13.5621	5.22059
MCF10A	TRANSCRIPTION FACTOR	GSE59530.rela.mcf7	10	2.04	1.50367	-0.907184	4.98718	5.29373
MCF10A	TRANSCRIPTION FACTOR	ENCSR176EXN.jun.mcf7	38	17.76	3.72032	10.4682	25.0518	5.44039
MCF10A	TRANSCRIPTION FACTOR	ENCSR094ZCF.cebpg.mcf7	48	24.9	4.16212	16.7422	33.0578	5.55006
MCF10A	TRANSCRIPTION FACTOR	GSE71276.esr1.mcf7	27	9.36	3.13185	3.22157	15.4984	5.63245
MCF10A	TRANSCRIPTION FACTOR	ENCSR000BUO.tead4.mcf7	85	48.43	6.40589	35.8745	60.9855	5.70881
MCF10A	TRANSCRIPTION FACTOR	ENCSR000EWS.gata3.mcf7	129	80.02	8.38828	63.579	96.461	5.8391
MCF10A	TRANSCRIPTION FACTOR	GSE72249.foxa1.t47d	192	126.59	10.7516	105.517	147.663	6.08372
MCF10A	TRANSCRIPTION FACTOR	ENCSR000BJS.esr1.t47d	220	145.73	11.8772	122.451	169.009	6.25316
MCF10A	TRANSCRIPTION FACTOR	ENCSR000BUN.tcf12.mcf7	91	51.65	6.19282	39.5121	63.7879	6.35413
MCF10A	TRANSCRIPTION FACTOR	ERP003925.brd4.t47d	99	51.17	7.12239	37.2101	65.1299	6.71545
MCF10A	TRANSCRIPTION FACTOR	ENCSR000BKN.esr1.t47d	223	141.92	11.9669	118.465	165.375	6.77538
MCF10A	TRANSCRIPTION FACTOR	GSE40591.palb2.mcf10a	28	7.97	2.94891	2.19014	13.7499	6.79234
MCF10A	TRANSCRIPTION FACTOR	ERP000901.ncoa2.mcf7	203	133.6	9.93006	114.137	153.063	6.98888
MCF10A	TRANSCRIPTION FACTOR	GSE68355.esr1.t47d	71	34.22	5.21571	23.9972	44.4428	7.05177
MCF10A	TRANSCRIPTION FACTOR	ENCSR000EWU.znf217.mcf7	96	50.85	6.32994	38.4433	63.2567	7.13277
MCF10A	TRANSCRIPTION FACTOR	GSE45822.esr1.mcf7	209	134.86	10.2799	114.711	155.009	7.2121
MCF10A	TRANSCRIPTION FACTOR	ENCSR000BTR.ep300.mcf7	121	69.12	7.12412	55.1567	83.0833	7.2823
MCF10A	TRANSCRIPTION FACTOR	ENCSR000DMP.myc.mcf7	61	26.43	4.7381	17.1433	35.7167	7.29617
MCF10A	TRANSCRIPTION FACTOR	ENCSR449UFF.zkscan1.mcf7	100	50.26	6.64332	37.2391	63.2809	7.48722
MCF10A	TRANSCRIPTION FACTOR	GSE31129.pgr.t47d	207	128.78	10.2352	108.719	148.841	7.64226
MCF10A	TRANSCRIPTION FACTOR	ENCSR000EWT.tcf7l2.mcf7	96	50.12	5.95993	38.4385	61.8015	7.69807
MCF10A	TRANSCRIPTION FACTOR	ENCSR000BLL.esr1.t47d	51	20.15	3.97562	12.3578	27.9422	7.7598
MCF10A	TRANSCRIPTION FACTOR	GSE51274.gata3.t47d	252	155.23	12.4413	130.845	179.615	7.77815
MCF10A	TRANSCRIPTION FACTOR	ENCSR135ANT.nrf1.mcf7	53	21.55	3.97562	13.7578	29.3422	7.91072
MCF10A	TRANSCRIPTION FACTOR	GSE41820.arnt.mcf7	1170	986.18	23.2185	940.672	1031.69	7.91696
MCF10A	TRANSCRIPTION FACTOR	ENCSR000BQD.esr1.t47d	127	73.33	6.6455	60.3048	86.3552	8.07614
MCF10A	TRANSCRIPTION FACTOR	GSE59530.foxa1.mcf7	227	139.38	10.7786	118.254	160.506	8.1291
MCF10A	TRANSCRIPTION FACTOR	ENCSR924TVL.rfx5.mcf7	101	46.79	6.65195	33.7522	59.8278	8.1495
MCF10A	TRANSCRIPTION FACTOR	ENCSR000AHF.taf1.mcf7	64	24.54	4.77244	15.186	33.894	8.26831
MCF10A	TRANSCRIPTION FACTOR	GSE49952.xbp1.mdamb231	824	639.94	21.6402	597.525	682.355	8.50546
MCF10A	TRANSCRIPTION FACTOR	ERP000901.ncoa3.mcf7	715	547.78	19.3926	509.771	585.789	8.62288
MCF10A	TRANSCRIPTION FACTOR	ERP000783.esr1.mcf7	489	348.75	16.0852	317.223	380.277	8.71918
MCF10A	TRANSCRIPTION FACTOR	GSE37403.snapc1.mcf10a	47	15.74	3.58059	8.72205	22.758	8.73041
MCF10A	TRANSCRIPTION FACTOR	GSE40762.foxm1.mdamb231	61	22.28	4.42006	13.6167	30.9433	8.76005
MCF10A	TRANSCRIPTION FACTOR	ENCSR155VDK.zbtb11.mcf7	34	10.16	2.70697	4.85434	15.4657	8.8069
MCF10A	TRANSCRIPTION FACTOR	ERP001226.foxa1.mcf7	432	306.42	14.254	278.482	334.358	8.81018
MCF10A	TRANSCRIPTION FACTOR	GSE62428.chd8.t47d	153	81.84	8.02108	66.1187	97.5613	8.87162
MCF10A	TRANSCRIPTION FACTOR	ENCSR000BUJ.foxm1.mcf7	119	55.72	6.9487	42.1005	69.3395	9.10674
MCF10A	TRANSCRIPTION FACTOR	GSE60270.tfap2a.mcf7	97	43.4	5.87582	31.8834	54.9166	9.12213
MCF10A	TRANSCRIPTION FACTOR	ENCSR000BLM.ep300.t47d	198	102.29	10.4275	81.8521	122.728	9.17859
MCF10A	TRANSCRIPTION FACTOR	GSE41820.ahr.mcf7	807	628.13	19.3164	590.27	665.99	9.25999
MCF10A	TRANSCRIPTION FACTOR	ENCSR000BSP.rest.mcf7	125	60.8	6.90484	47.2665	74.3335	9.29783
MCF10A	TRANSCRIPTION FACTOR	ENCSR546KCN.fosl2.mcf7	120	58.59	6.57528	45.7025	71.4775	9.33953
MCF10A	TRANSCRIPTION FACTOR	ENCSR000BVA.srf.mcf7	111	43.3	7.18233	29.2226	57.3774	9.42591
MCF10A	TRANSCRIPTION FACTOR	GSE80808.foxa1.mcf7	305	192.89	11.7361	169.887	215.893	9.5526
MCF10A	TRANSCRIPTION FACTOR	ENCSR000BSU.jund.mcf7	152	76.92	7.69452	61.8387	92.0013	9.75759
MCF10A	TRANSCRIPTION FACTOR	ENCSR004GKA.zeb2.k562	302	174.12	12.9788	148.681	199.559	9.85297
MCF10A	TRANSCRIPTION FACTOR	ENCSR017CEO.cux1.mcf7	181	88.92	9.12946	71.0263	106.814	10.086
MCF10A	TRANSCRIPTION FACTOR	GSE41561.esr1.mcf7	348	218.82	12.7195	193.89	243.75	10.1561
MCF10A	TRANSCRIPTION FACTOR	ERP001226.ar.mcf7	348	218.82	12.7131	193.902	243.738	10.1611
MCF10A	TRANSCRIPTION FACTOR	GSE55921.brd4.mcf7	98	38.85	5.73907	27.6014	50.0986	10.3066
MCF10A	TRANSCRIPTION FACTOR	ENCSR954WVZ.esrra.mcf7	119	53.75	6.31237	41.3778	66.1222	10.3369
MCF10A	TRANSCRIPTION FACTOR	GSE60270.foxa1.mcf7	194	104.35	8.6461	87.4036	121.296	10.3688
MCF10A	TRANSCRIPTION FACTOR	ENCSR391JII.rcor1.mcf7	112	46.85	6.28189	34.5375	59.1625	10.3711
MCF10A	TRANSCRIPTION FACTOR	GSE41561.klf4.mcf7	71	26.26	4.27967	17.8719	34.6481	10.4541
MCF10A	TRANSCRIPTION FACTOR	ENCSR000DOO.fos.mcf10a	463	300.92	15.4995	270.541	331.299	10.4571
MCF10A	TRANSCRIPTION FACTOR	GSE66081.yap1.mdamb231	149	71.31	7.36864	56.8675	85.7525	10.5433
MCF10A	TRANSCRIPTION FACTOR	ENCSR000BUZ.pml.mcf7	105	39.93	6.12703	27.921	51.939	10.6202
MCF10A	TRANSCRIPTION FACTOR	ERP000209.esr1.mcf7	170	83.92	8.06248	68.1175	99.7225	10.6766
MCF10A	TRANSCRIPTION FACTOR	ENCSR000DON.fos.mcf10a	446	281.94	15.015	252.511	311.369	10.9264
MCF10A	TRANSCRIPTION FACTOR	ERP003925.brd4.mcf10a	178	85.03	8.49772	68.3745	101.686	10.9406
MCF10A	TRANSCRIPTION FACTOR	ENCSR382WLL.elk1.mcf7	78	27.18	4.61307	18.1384	36.2216	11.0165
MCF10A	TRANSCRIPTION FACTOR	ENCSR085QEV.nbn.k562	251	137.24	10.2298	117.19	157.29	11.1204
MCF10A	TRANSCRIPTION FACTOR	ENCSR000DOQ.stat3.mcf10a	392	224.34	14.9472	195.044	253.636	11.2168
MCF10A	TRANSCRIPTION FACTOR	ENCSR416QLJ.cbfb.k562	534	366.63	14.7687	337.683	395.577	11.3328
MCF10A	TRANSCRIPTION FACTOR	ENCSR107GRP.mllt1.k562	292	157.74	11.7719	134.667	180.813	11.4051
MCF10A	TRANSCRIPTION FACTOR	GSE68355.esr1.mcf7	309	172.05	11.9218	148.683	195.417	11.4874
MCF10A	TRANSCRIPTION FACTOR	ENCSR000BUI.fosl2.mcf7	229	125.69	8.87818	108.289	143.091	11.6364
MCF10A	TRANSCRIPTION FACTOR	ERP005838.nrip1.mcf7	405	256.95	12.6869	232.084	281.816	11.6695
MCF10A	TRANSCRIPTION FACTOR	ENCSR000DOM.myc.mcf10a	186	85.42	8.59314	68.5774	102.263	11.7047
MCF10A	TRANSCRIPTION FACTOR	ENCSR000DOP.fos.mcf10a	498	322.09	14.8202	293.042	351.138	11.8696
MCF10A	TRANSCRIPTION FACTOR	ENCSR115SMW.pknox1.k562	398	232.6	13.895	205.366	259.834	11.9036
MCF10A	TRANSCRIPTION FACTOR	ENCSR125ZYC.klf9.mcf7	112	41.19	5.88045	29.6643	52.7157	12.0416
MCF10A	TRANSCRIPTION FACTOR	ENCSR000BUY.nr2f2.mcf7	385	222.77	13.3597	196.585	248.955	12.1432
MCF10A	TRANSCRIPTION FACTOR	GSE51274.gata3.mcf7	354	206.33	12.0244	182.762	229.898	12.2808
MCF10A	TRANSCRIPTION FACTOR	ENCSR000DOR.e2f4.mcf10a	153	61.99	7.40529	47.4756	76.5044	12.2899
MCF10A	TRANSCRIPTION FACTOR	ENCSR000BMX.gata3.t47d	443	259.48	14.7117	230.645	288.315	12.4744
MCF10A	TRANSCRIPTION FACTOR	ENCSR000BST.gata3.mcf7	513	331.32	14.469	302.961	359.679	12.5565
MCF10A	TRANSCRIPTION FACTOR	GSE66081.tead4.mdamb231	179	84.87	7.43953	70.2885	99.4515	12.6527
MCF10A	TRANSCRIPTION FACTOR	GSE40724.pgr.t47d	548	347.07	15.8492	316.006	378.134	12.6776
MCF10A	TRANSCRIPTION FACTOR	ENCSR000DOT.fos.mcf10a	500	303.32	15.4808	272.978	333.662	12.7048
MCF10A	TRANSCRIPTION FACTOR	ENCSR000BUK.gabpa.mcf7	158	64.17	7.36776	49.7292	78.6108	12.7352
MCF10A	TRANSCRIPTION FACTOR	ENCSR000BSR.cebpb.mcf7	465	275.45	14.8565	246.331	304.569	12.7588
MCF10A	TRANSCRIPTION FACTOR	ERP000380.foxa1.mcf7	391	222.34	13.0293	196.803	247.877	12.9447
MCF10A	TRANSCRIPTION FACTOR	GSE48930.esr1.mcf7	454	254.57	15.4058	224.375	284.765	12.9451
MCF10A	TRANSCRIPTION FACTOR	ENCSR697CUP.hcfc1.mcf7	148	56.54	7.04017	42.7413	70.3387	12.9912
MCF10A	TRANSCRIPTION FACTOR	ENCSR557JTZ.gtf2f1.mcf7	158	60.65	7.45949	46.0294	75.2706	13.0505
MCF10A	TRANSCRIPTION FACTOR	ENCSR005NMT.id3.k562	342	174.67	12.6994	149.779	199.561	13.1763
MCF10A	TRANSCRIPTION FACTOR	ENCSR387UWP.hdac1.k562	436	234.61	15.167	204.883	264.337	13.2782
MCF10A	TRANSCRIPTION FACTOR	GSE74716.smarca4.mcf10a	189	77.27	8.40257	60.801	93.739	13.2971
MCF10A	TRANSCRIPTION FACTOR	ENCSR000DOZ.stat3.mcf10a	284	127.53	11.7537	104.493	150.567	13.3123
MCF10A	TRANSCRIPTION FACTOR	GSE62425.e2f1.hmec1	138	48.53	6.65371	35.4887	61.5713	13.4466
MCF10A	TRANSCRIPTION FACTOR	GSE40591.brca1.mcf10a	182	69.85	8.29917	53.5836	86.1164	13.5134
MCF10A	TRANSCRIPTION FACTOR	GSE67867.nrf1.hmec1	213	89.21	9.15224	71.2716	107.148	13.5256
MCF10A	TRANSCRIPTION FACTOR	ENCSR000BUM.sin3a.mcf7	346	185.32	11.8423	162.109	208.531	13.5683
MCF10A	TRANSCRIPTION FACTOR	ENCSR000BUX.egr1.mcf7	112	37.02	5.48824	26.263	47.777	13.6619
MCF10A	TRANSCRIPTION FACTOR	GSE48930.ar.mcf7	393	234.49	11.5247	211.902	257.078	13.754
MCF10A	TRANSCRIPTION FACTOR	GSE66081.jun.mdamb231	594	372.57	15.9153	341.376	403.764	13.913
MCF10A	TRANSCRIPTION FACTOR	ENCSR348JOJ.mta1.mcf7	181	65.69	8.17448	49.668	81.712	14.1061
MCF10A	TRANSCRIPTION FACTOR	ENCSR288IJC.maz.mcf7	181	65.19	8.19299	49.1317	81.2483	14.1352
MCF10A	TRANSCRIPTION FACTOR	ENCSR000DPB.stat3.mcf10a	552	308.1	16.9947	274.79	341.41	14.3516
MCF10A	TRANSCRIPTION FACTOR	GSE76454.znf143.mcf7	457	238.49	14.8027	209.477	267.503	14.7615
MCF10A	TRANSCRIPTION FACTOR	GSE23730.erg.mcf7	241	100.4	9.49216	81.7954	119.005	14.8122
MCF10A	TRANSCRIPTION FACTOR	ENCSR663ZZZ.mnt.mcf7	300	136.03	11.0201	114.431	157.629	14.8791
MCF10A	TRANSCRIPTION FACTOR	ENCSR000EWX.e2f1.mcf7	274	123.32	10.0422	103.637	143.003	15.0047
MCF10A	TRANSCRIPTION FACTOR	GSE46055.kdm5b.mcf7	173	59.57	7.4742	44.9206	74.2194	15.1762
MCF10A	TRANSCRIPTION FACTOR	ENCSR636EYA.ctbp1.mcf7	373	186.58	12.1499	162.766	210.394	15.3434
MCF10A	TRANSCRIPTION FACTOR	GSE72931.brd4.mcf10a	457	237.98	14.2602	210.03	265.93	15.3588
MCF10A	TRANSCRIPTION FACTOR	ENCSR000BSS.elf1.mcf7	267	114.13	9.88689	94.7517	133.508	15.4619
MCF10A	TRANSCRIPTION FACTOR	ERP000901.crebbp.mcf7	447	256.84	12.2513	232.827	280.853	15.5216
MCF10A	TRANSCRIPTION FACTOR	ENCSR000BKY.foxa1.t47d	601	343.15	16.3999	311.006	375.294	15.7226
MCF10A	TRANSCRIPTION FACTOR	ENCSR234VCE.dpf2.mcf7	311	153.1	9.93565	133.626	172.574	15.8923
MCF10A	TRANSCRIPTION FACTOR	ENCSR000DOS.myc.mcf10a	428	195.37	14.5641	166.824	223.916	15.9728
MCF10A	TRANSCRIPTION FACTOR	ENCSR395HWC.ikzf1.k562	514	291.12	13.7718	264.127	318.113	16.1838
MCF10A	TRANSCRIPTION FACTOR	GSE72249.foxa1.mcf7	454	254.23	12.3181	230.087	278.373	16.2177
MCF10A	TRANSCRIPTION FACTOR	GSE21234.tfap2c.mcf7	572	325.78	14.9299	296.517	355.043	16.4918
MCF10A	TRANSCRIPTION FACTOR	GSE36351.tfap2c.mcf7	572	325.69	14.9171	296.453	354.927	16.512
MCF10A	TRANSCRIPTION FACTOR	ENCSR000EGG.rcor1.k562	570	297.06	16.3032	265.106	329.014	16.7415
MCF10A	TRANSCRIPTION FACTOR	GSE44737.mbd3.mcf7	145	48.92	5.72727	37.6946	60.1454	16.7759
MCF10A	TRANSCRIPTION FACTOR	GSE72082.rad21.mcf7	559	272.12	16.9529	238.892	305.348	16.9222
MCF10A	TRANSCRIPTION FACTOR	ENCSR000BTQ.rad21.mcf7	504	234.46	15.8276	203.438	265.482	17.0297
MCF10A	TRANSCRIPTION FACTOR	ENCSR468LUO.sin3a.mcf7	304	122.16	10.1232	102.319	142.001	17.9627
MCF10A	TRANSCRIPTION FACTOR	ENCSR000BTP.hdac2.mcf7	372	175.23	10.9007	153.865	196.595	18.0511
MCF10A	TRANSCRIPTION FACTOR	ENCSR000DMS.ctcf.mcf7	415	179.09	12.9045	153.797	204.383	18.2812
MCF10A	TRANSCRIPTION FACTOR	ENCSR000BUL.max.mcf7	426	194.1	12.3128	169.967	218.233	18.834
MCF10A	TRANSCRIPTION FACTOR	GSE41561.nr2f1.mcf7	498	238.64	13.7065	211.775	265.505	18.9224
MCF10A	TRANSCRIPTION FACTOR	ENCSR000EVD.znf263.hek293	600	301.23	15.6223	270.61	331.85	19.1245
MCF10A	TRANSCRIPTION FACTOR	ENCSR000DMV.ctcf.mcf7	558	260.68	15.4703	230.358	291.002	19.2187
MCF10A	TRANSCRIPTION FACTOR	ENCSR000AHD.ctcf.mcf7	467	200.31	13.7765	173.308	227.312	19.3583
MCF10A	TRANSCRIPTION FACTOR	ENCSR000DMR.ctcf.mcf7	553	245.13	15.8022	214.158	276.102	19.4827
MCF10A	TRANSCRIPTION FACTOR	ERP000209.rad21.mcf7	505	217.64	14.2839	189.643	245.637	20.1177
MCF10A	TRANSCRIPTION FACTOR	ENCSR000DMQ.myc.mcf7	332	134.31	9.61343	115.468	153.152	20.5639
MCF10A	TRANSCRIPTION FACTOR	ENCSR000BNO.ctcf.t47d	290	92.62	9.39243	74.2108	111.029	21.0148
MCF10A	TRANSCRIPTION FACTOR	ENCSR000DWH.ctcf.mcf7	515	221.12	13.9453	193.787	248.453	21.0738
MCF10A	TRANSCRIPTION FACTOR	ERP000209.stag1.mcf7	576	248.65	15.4	218.466	278.834	21.2565
MCF10A	TRANSCRIPTION FACTOR	GSE46055.kdm5b.t47d	407	151.79	11.7742	128.713	174.867	21.6753
MCF10A	TRANSCRIPTION FACTOR	GSE46055.kdm5b.mdamb231	540	219.24	14.7498	190.33	248.15	21.7467
MCF10A	TRANSCRIPTION FACTOR	ENCSR000DML.ctcf.mcf7	541	232.61	14.1371	204.901	260.319	21.8143
MCF10A	TRANSCRIPTION FACTOR	GSE70764.ctcf.mcf7	462	187.11	12.5037	162.603	211.617	21.9848
MCF10A	TRANSCRIPTION FACTOR	ERP000380.ctcf.mcf7	396	154.13	10.9301	132.707	175.553	22.1287
MCF10A	TRANSCRIPTION FACTOR	ENCSR000DMO.ctcf.mcf7	620	272.74	15.1048	243.135	302.345	22.9901
MCF10A	TRANSCRIPTION FACTOR	ENCSR000DMJ.myc.mcf7	628	297.38	14.3525	269.249	325.511	23.0356
MCF10A	TRANSCRIPTION FACTOR	ENCSR000DMM.myc.mcf7	487	202.73	12.067	179.079	226.381	23.5576
MCF10A	TRANSCRIPTION FACTOR	ERP000783.ctcf.mcf10a	371	120.48	10.1896	100.508	140.452	24.5859
MCF7	TRANSCRIPTION FACTOR	GSE63233.mbd2.hmec1	1	1.92	1.37569	-0.776354	4.61635	-0.668755
MCF7	TRANSCRIPTION FACTOR	GSE60270.med1.mcf7	0	0.16	0.368453	-0.562168	0.882168	-0.434248
MCF7	TRANSCRIPTION FACTOR	GSE53855.cdk2.t47d	1	1.03	0.968754	-0.868758	2.92876	-0.0309676
MCF7	TRANSCRIPTION FACTOR	ERP002305.esr1.mcf7	1	0.45	0.74366	-1.00757	1.90757	0.739585
MCF7	TRANSCRIPTION FACTOR	GSE72249.nr3c1.t47d	4	1.99	1.29096	-0.540272	4.52027	1.55699
MCF7	TRANSCRIPTION FACTOR	GSE54693.mbd2.mcf7	1	0.27	0.468287	-0.647843	1.18784	1.55887
MCF7	TRANSCRIPTION FACTOR	GSE72009.tp63.mdamb231	2	0.69	0.787465	-0.853431	2.23343	1.66357
MCF7	TRANSCRIPTION FACTOR	ENCSR551ZDZ.mta2.mcf7	11	6.89	2.38639	2.21268	11.5673	1.72227
MCF7	TRANSCRIPTION FACTOR	GSE62425.foxm1.hmec1	1	0.22	0.439927	-0.642256	1.08226	1.77302
MCF7	TRANSCRIPTION FACTOR	GSE37403.snapc4.mcf10a	9	4.01	2.01757	0.0555544	7.96445	2.47327
MCF7	TRANSCRIPTION FACTOR	ENCSR028NUR.znf592.mcf7	7	2.43	1.68328	-0.86923	5.72923	2.71494
MCF7	TRANSCRIPTION FACTOR	ENCSR465VLK.foxk2.mcf7	18	10.71	2.67535	5.46632	15.9537	2.72488
MCF7	TRANSCRIPTION FACTOR	ERP003925.bcl11a.mcf10a	37	23.98	4.60781	14.9487	33.0113	2.82564
MCF7	TRANSCRIPTION FACTOR	GSE40591.palb2.mcf10a	18	9.04	3.02488	3.11124	14.9688	2.9621
MCF7	TRANSCRIPTION FACTOR	GSE62425.mybl2.hmec1	4	0.95	0.903137	-0.820149	2.72015	3.37712
MCF7	TRANSCRIPTION FACTOR	GSE40129.gata3.mcf7	33	17.89	3.84785	10.3482	25.4318	3.92687
MCF7	TRANSCRIPTION FACTOR	GSE72249.nr3c1.mcf7	9	2.49	1.65447	-0.752762	5.73276	3.93479
MCF7	TRANSCRIPTION FACTOR	GSE38901.hsf1.mcf10a	7	2.06	1.24576	-0.381691	4.50169	3.96545
MCF7	TRANSCRIPTION FACTOR	GSE59530.esr1.mcf7	17	6.47	2.43897	1.68961	11.2504	4.31739
MCF7	TRANSCRIPTION FACTOR	GSE75070.runx1.mcf7	5	1.06	0.9081	-0.719877	2.83988	4.33873
MCF7	TRANSCRIPTION FACTOR	GSE72082.gabpa.mcf7	36	17.27	4.03233	9.36663	25.1734	4.64496
MCF7	TRANSCRIPTION FACTOR	ENCSR000DOM.myc.mcf10a	115	75.55	8.37309	59.1387	91.9613	4.71152
MCF7	TRANSCRIPTION FACTOR	GSE45852.hsf1.mcf7	15	4.53	2.18098	0.255282	8.80472	4.8006
MCF7	TRANSCRIPTION FACTOR	GSE48602.myc.mdamb231	1	0.04	0.196946	-0.346015	0.426015	4.87442
MCF7	TRANSCRIPTION FACTOR	ENCSR000BVO.jund.t47d	76	44.1	6.42203	31.5128	56.6872	4.96728
MCF7	TRANSCRIPTION FACTOR	ENCSR197DJH.srebf1.mcf7	51	23.71	5.2576	13.4051	34.0149	5.19058
MCF7	TRANSCRIPTION FACTOR	ENCSR062HDL.hsf1.mcf7	10	2.66	1.40144	-0.0868268	5.40683	5.23746
MCF7	TRANSCRIPTION FACTOR	GSE60270.gata3.mcf7	15	3.77	2.09788	-0.34185	7.88185	5.35302
MCF7	TRANSCRIPTION FACTOR	GSE54855.esr1.mcf7	4	0.47	0.626921	-0.758766	1.69877	5.63069
MCF7	TRANSCRIPTION FACTOR	GSE66081.tead4.mdamb231	125	76.5	8.42375	59.9894	93.0106	5.75753
MCF7	TRANSCRIPTION FACTOR	ENCSR000DOP.fos.mcf10a	386	289.61	16.5919	257.09	322.13	5.80946
MCF7	TRANSCRIPTION FACTOR	GSE49952.xbp1.mdamb231	673	562.62	18.9672	525.444	599.796	5.81953
MCF7	TRANSCRIPTION FACTOR	ENCSR000DOO.fos.mcf10a	357	268.67	15.1024	239.069	298.271	5.84875
MCF7	TRANSCRIPTION FACTOR	ENCSR000EWV.gata3.mcf7	53	22.29	5.2229	12.0531	32.5269	5.87987
MCF7	TRANSCRIPTION FACTOR	ENCSR555PBN.mafk.mcf7	76	40.33	5.75783	29.0446	51.6154	6.19504
MCF7	TRANSCRIPTION FACTOR	GSE66081.yap1.mdamb231	115	64.86	8.02901	49.1231	80.5969	6.24485
MCF7	TRANSCRIPTION FACTOR	GSE59530.rela.mcf7	11	1.79	1.47227	-1.09565	4.67565	6.25565
MCF7	TRANSCRIPTION FACTOR	ENCSR176EXN.jun.mcf7	38	15.98	3.40819	9.29995	22.6601	6.46091
MCF7	TRANSCRIPTION FACTOR	ENCSR155VDK.zbtb11.mcf7	31	8.82	3.34658	2.2607	15.3793	6.62766
MCF7	TRANSCRIPTION FACTOR	ENCSR000DOQ.stat3.mcf10a	285	197.67	13.1649	171.867	223.473	6.63355
MCF7	TRANSCRIPTION FACTOR	ENCSR912NMR.nono.mcf7	45	18.27	4.00468	10.4208	26.1192	6.67469
MCF7	TRANSCRIPTION FACTOR	ERP003925.brd4.mcf10a	134	78.14	8.23152	62.0062	94.2738	6.78611
MCF7	TRANSCRIPTION FACTOR	ENCSR427BBI.mllt1.mcf7	53	22.06	4.5501	13.1418	30.9782	6.79985
MCF7	TRANSCRIPTION FACTOR	GSE37403.snapc1.mcf10a	38	14.72	3.39661	8.06264	21.3774	6.85389
MCF7	TRANSCRIPTION FACTOR	ENCSR000DON.fos.mcf10a	350	253.12	14.1323	225.421	280.819	6.8552
MCF7	TRANSCRIPTION FACTOR	ENCSR004GKA.zeb2.k562	242	157.45	12.3095	133.323	181.577	6.8687
MCF7	TRANSCRIPTION FACTOR	ENCSR000DOT.fos.mcf10a	376	273.06	14.9476	243.763	302.357	6.88672
MCF7	TRANSCRIPTION FACTOR	ERP003925.brd4.t47d	86	44.56	6.00054	32.7989	56.3211	6.90605
MCF7	TRANSCRIPTION FACTOR	ENCSR000BQD.esr1.t47d	121	66.31	7.85692	50.9104	81.7096	6.96074
MCF7	TRANSCRIPTION FACTOR	ERP000380.esr1.mcf7	23	6.7	2.32466	2.14367	11.2563	7.01178
MCF7	TRANSCRIPTION FACTOR	ENCSR135ANT.nrf1.mcf7	50	19.24	4.29498	10.8218	27.6582	7.16185
MCF7	TRANSCRIPTION FACTOR	ENCSR546KCN.fosl2.mcf7	112	56.88	7.64923	41.8875	71.8725	7.20595
MCF7	TRANSCRIPTION FACTOR	GSE72249.esr1.mcf7	47	17.24	4.02296	9.35499	25.125	7.39753
MCF7	TRANSCRIPTION FACTOR	ENCSR094ZCF.cebpg.mcf7	51	22.06	3.86337	14.4878	29.6322	7.49086
MCF7	TRANSCRIPTION FACTOR	GSE72249.esr1.t47d	62	27.98	4.52597	19.1091	36.8509	7.51661
MCF7	TRANSCRIPTION FACTOR	GSE31129.pgr.t47d	195	115.82	10.4701	95.2985	136.341	7.56246
MCF7	TRANSCRIPTION FACTOR	GSE35109.esr1.mcf7	59	24.21	4.58433	15.2247	33.1953	7.5889
MCF7	TRANSCRIPTION FACTOR	GSE62428.chd8.t47d	142	74.63	8.67791	57.6213	91.6387	7.76339
MCF7	TRANSCRIPTION FACTOR	ENCSR000BUN.tcf12.mcf7	104	47.15	7.24238	32.9549	61.3451	7.84963
MCF7	TRANSCRIPTION FACTOR	GSE41561.tle3.mcf7	71	31.4	4.94822	21.7015	41.0985	8.00288
MCF7	TRANSCRIPTION FACTOR	ENCSR000DMP.myc.mcf7	58	20.65	4.51792	11.7949	29.5051	8.26708
MCF7	TRANSCRIPTION FACTOR	ENCSR000EWT.tcf7l2.mcf7	97	45.61	6.18224	33.4928	57.7272	8.31252
MCF7	TRANSCRIPTION FACTOR	GSE74716.smarca4.mcf10a	130	65.91	7.70556	50.8071	81.0129	8.31737
MCF7	TRANSCRIPTION FACTOR	ENCSR000DOZ.stat3.mcf10a	200	115.18	10.1149	95.3548	135.005	8.38567
MCF7	TRANSCRIPTION FACTOR	GSE66081.jun.mdamb231	471	330.73	16.6144	298.166	363.294	8.44269
MCF7	TRANSCRIPTION FACTOR	ENCSR000BSP.rest.mcf7	106	54.75	6.06926	42.8543	66.6457	8.4442
MCF7	TRANSCRIPTION FACTOR	ENCSR000DOR.e2f4.mcf10a	119	56.71	7.3722	42.2605	71.1595	8.4493
MCF7	TRANSCRIPTION FACTOR	ENCSR107GRP.mllt1.k562	258	141.3	13.5821	114.679	167.921	8.59216
MCF7	TRANSCRIPTION FACTOR	GSE72931.brd4.mcf10a	335	212.52	14.1017	184.881	240.159	8.68547
MCF7	TRANSCRIPTION FACTOR	ENCSR085QEV.nbn.k562	217	123.19	10.77	102.081	144.299	8.71027
MCF7	TRANSCRIPTION FACTOR	ENCSR000BUO.tead4.mcf7	101	43.89	6.51943	31.1119	56.6681	8.75997
MCF7	TRANSCRIPTION FACTOR	ENCSR000BJS.esr1.t47d	228	129.96	11.1518	108.103	151.817	8.79143
MCF7	TRANSCRIPTION FACTOR	GSE60270.esr1.mcf7	72	27.32	5.08092	17.3614	37.2786	8.79368
MCF7	TRANSCRIPTION FACTOR	ENCSR416QLJ.cbfb.k562	483	326.61	17.5981	292.118	361.102	8.88673
MCF7	TRANSCRIPTION FACTOR	ENCSR005NMT.id3.k562	276	161.49	12.8766	136.252	186.728	8.89284
MCF7	TRANSCRIPTION FACTOR	GSE68356.esr1.mcf7	105	47.57	6.45615	34.9159	60.2241	8.89539
MCF7	TRANSCRIPTION FACTOR	GSE38901.hsf1.mcf7	32	8.33	2.63257	3.17017	13.4898	8.99123
MCF7	TRANSCRIPTION FACTOR	ENCSR000BUI.fosl2.mcf7	195	113.38	8.95757	95.8232	130.937	9.11185
MCF7	TRANSCRIPTION FACTOR	GSE41820.arnt.mcf7	1082	878.54	22.2771	834.877	922.203	9.13313
MCF7	TRANSCRIPTION FACTOR	ENCSR000DPB.stat3.mcf10a	430	277.08	16.736	244.277	309.883	9.13718
MCF7	TRANSCRIPTION FACTOR	GSE59530.foxa1.mcf7	225	126.77	10.6286	105.938	147.602	9.24206
MCF7	TRANSCRIPTION FACTOR	GSE40762.foxm1.mdamb231	52	19.37	3.49214	12.5254	26.2146	9.34384
MCF7	TRANSCRIPTION FACTOR	ENCSR000BTR.ep300.mcf7	138	63.8	7.92388	48.2692	79.3308	9.3641
MCF7	TRANSCRIPTION FACTOR	ENCSR000BKN.esr1.t47d	225	125.8	10.5859	105.052	146.548	9.37098
MCF7	TRANSCRIPTION FACTOR	ENCSR000BLL.esr1.t47d	57	17.43	4.21938	9.16002	25.7	9.37816
MCF7	TRANSCRIPTION FACTOR	GSE47027.nr5a2.mcf7	71	23.85	4.99773	14.0545	33.6455	9.43429
MCF7	TRANSCRIPTION FACTOR	GSE40762.foxm1.mcf7	68	25.74	4.47579	16.9674	34.5126	9.4419
MCF7	TRANSCRIPTION FACTOR	GSE68355.esr1.t47d	78	31.41	4.89918	21.8076	41.0124	9.50976
MCF7	TRANSCRIPTION FACTOR	ENCSR395HWC.ikzf1.k562	400	257.43	14.7944	228.433	286.427	9.63676
MCF7	TRANSCRIPTION FACTOR	GSE40591.brca1.mcf10a	139	64.06	7.70651	48.9552	79.1648	9.72425
MCF7	TRANSCRIPTION FACTOR	ENCSR000AHF.taf1.mcf7	64	20.59	4.45651	11.8552	29.3248	9.7408
MCF7	TRANSCRIPTION FACTOR	ENCSR000EWS.gata3.mcf7	150	69	8.24989	52.8302	85.1698	9.81832
MCF7	TRANSCRIPTION FACTOR	GSE62425.e2f1.hmec1	112	44.72	6.84619	31.3015	58.1385	9.82737
MCF7	TRANSCRIPTION FACTOR	GSE45822.esr1.mcf7	225	120.94	10.5656	100.231	141.649	9.84891
MCF7	TRANSCRIPTION FACTOR	ENCSR924TVL.rfx5.mcf7	103	39.84	6.27923	27.5327	52.1473	10.0586
MCF7	TRANSCRIPTION FACTOR	ENCSR382WLL.elk1.mcf7	70	22.67	4.69484	13.4681	31.8719	10.0813
MCF7	TRANSCRIPTION FACTOR	ENCSR387UWP.hdac1.k562	352	207.29	14.2597	179.341	235.239	10.1482
MCF7	TRANSCRIPTION FACTOR	ENCSR449UFF.zkscan1.mcf7	107	43.38	6.23574	31.158	55.602	10.2025
MCF7	TRANSCRIPTION FACTOR	ENCSR000BSU.jund.mcf7	151	68.83	7.92523	53.2966	84.3634	10.3682
MCF7	TRANSCRIPTION FACTOR	GSE71276.esr1.mcf7	34	7.79	2.51177	2.86693	12.7131	10.4349
MCF7	TRANSCRIPTION FACTOR	GSE67867.nrf1.hmec1	166	80.58	8.14041	64.6248	96.5352	10.4933
MCF7	TRANSCRIPTION FACTOR	ENCSR954WVZ.esrra.mcf7	117	46.64	6.69014	33.5273	59.7527	10.517
MCF7	TRANSCRIPTION FACTOR	GSE72249.foxa1.t47d	214	116.16	9.30159	97.9289	134.391	10.5186
MCF7	TRANSCRIPTION FACTOR	ERP000901.ncoa1.mcf7	191	91.59	9.44853	73.0709	110.109	10.5212
MCF7	TRANSCRIPTION FACTOR	GSE41561.klf4.mcf7	70	22.51	4.50924	13.6719	31.3481	10.5317
MCF7	TRANSCRIPTION FACTOR	ENCSR000EWU.znf217.mcf7	119	45.88	6.72592	32.6972	59.0628	10.8714
MCF7	TRANSCRIPTION FACTOR	ENCSR000BVA.srf.mcf7	104	37.67	6.07205	25.7688	49.5712	10.9238
MCF7	TRANSCRIPTION FACTOR	GSE51274.gata3.t47d	257	140.43	10.6574	119.541	161.319	10.9379
MCF7	TRANSCRIPTION FACTOR	GSE60270.foxa1.mcf7	195	93.51	9.23486	75.4097	111.61	10.9899
MCF7	TRANSCRIPTION FACTOR	ENCSR125ZYC.klf9.mcf7	96	36.14	5.44582	25.4662	46.8138	10.9919
MCF7	TRANSCRIPTION FACTOR	ENCSR000BLM.ep300.t47d	202	92.99	9.69275	73.9922	111.988	11.2466
MCF7	TRANSCRIPTION FACTOR	GSE41820.ahr.mcf7	800	561.58	20.826	520.761	602.399	11.4482
MCF7	TRANSCRIPTION FACTOR	ENCSR115SMW.pknox1.k562	355	204.58	13.0695	178.964	230.196	11.5092
MCF7	TRANSCRIPTION FACTOR	GSE60270.tfap2a.mcf7	101	36.98	5.54683	26.1082	47.8518	11.5417
MCF7	TRANSCRIPTION FACTOR	ENCSR000BUY.nr2f2.mcf7	356	197	13.7642	170.022	223.978	11.5517
MCF7	TRANSCRIPTION FACTOR	ENCSR000BMX.gata3.t47d	403	238.68	14.0561	211.13	266.23	11.6903
MCF7	TRANSCRIPTION FACTOR	ENCSR000EGG.rcor1.k562	455	264.32	16.2828	232.406	296.234	11.7105
MCF7	TRANSCRIPTION FACTOR	ENCSR017CEO.cux1.mcf7	185	79.72	8.95678	62.1647	97.2753	11.7542
MCF7	TRANSCRIPTION FACTOR	ENCSR000BUZ.pml.mcf7	104	35.39	5.81342	23.9957	46.7843	11.802
MCF7	TRANSCRIPTION FACTOR	GSE23730.erg.mcf7	197	91.98	8.87509	74.5848	109.375	11.8331
MCF7	TRANSCRIPTION FACTOR	ERP000783.esr1.mcf7	510	311.57	16.5848	279.064	344.076	11.9646
MCF7	TRANSCRIPTION FACTOR	ENCSR000DOS.myc.mcf10a	308	177.92	10.7155	156.918	198.922	12.1394
MCF7	TRANSCRIPTION FACTOR	ERP000901.ncoa2.mcf7	224	116.16	8.87366	98.7676	133.552	12.1528
MCF7	TRANSCRIPTION FACTOR	ENCSR000BUK.gabpa.mcf7	146	55.62	7.40977	41.0969	70.1431	12.1974
MCF7	TRANSCRIPTION FACTOR	ENCSR000EVD.znf263.hek293	454	270.45	15.0416	240.968	299.932	12.2028
MCF7	TRANSCRIPTION FACTOR	GSE40724.pgr.t47d	496	313.49	14.53	285.011	341.969	12.5609
MCF7	TRANSCRIPTION FACTOR	ERP001226.foxa1.mcf7	471	276.06	15.5153	245.65	306.47	12.5644
MCF7	TRANSCRIPTION FACTOR	GSE46055.kdm5b.mcf7	147	53.2	7.34434	38.8051	67.5949	12.7717
MCF7	TRANSCRIPTION FACTOR	ERP000380.foxa1.mcf7	384	198.79	14.4007	170.565	227.015	12.8612
MCF7	TRANSCRIPTION FACTOR	ENCSR000BUX.egr1.mcf7	101	33.54	5.19405	23.3597	43.7203	12.9879
MCF7	TRANSCRIPTION FACTOR	GSE48930.ar.mcf7	375	209.09	12.7232	184.152	234.028	13.0399
MCF7	TRANSCRIPTION FACTOR	ENCSR391JII.rcor1.mcf7	120	40.87	6.03969	29.0322	52.7078	13.1017
MCF7	TRANSCRIPTION FACTOR	GSE41561.esr1.mcf7	362	195.04	12.5093	170.522	219.558	13.3468
MCF7	TRANSCRIPTION FACTOR	ERP001226.ar.mcf7	362	194.91	12.482	170.445	219.375	13.3865
MCF7	TRANSCRIPTION FACTOR	ERP000209.esr1.mcf7	184	74.87	8.12361	58.9477	90.7923	13.4337
MCF7	TRANSCRIPTION FACTOR	ENCSR000BUJ.foxm1.mcf7	136	48.79	6.4734	36.1021	61.4779	13.472
MCF7	TRANSCRIPTION FACTOR	ENCSR697CUP.hcfc1.mcf7	142	49.98	6.77187	36.7071	63.2529	13.5886
MCF7	TRANSCRIPTION FACTOR	GSE80808.foxa1.mcf7	351	170.88	13.2461	144.918	196.842	13.5979
MCF7	TRANSCRIPTION FACTOR	ENCSR000BSR.cebpb.mcf7	434	246.19	13.5406	219.65	272.73	13.8702
MCF7	TRANSCRIPTION FACTOR	ENCSR000BUM.sin3a.mcf7	335	166.8	12.1031	143.078	190.522	13.8973
MCF7	TRANSCRIPTION FACTOR	ENCSR557JTZ.gtf2f1.mcf7	154	52.61	7.18851	38.5205	66.6995	14.1045
MCF7	TRANSCRIPTION FACTOR	ENCSR000BSS.elf1.mcf7	239	100.31	9.74492	81.2099	119.41	14.232
MCF7	TRANSCRIPTION FACTOR	GSE55921.brd4.mcf7	111	34.15	5.38493	23.5955	44.7045	14.2713
MCF7	TRANSCRIPTION FACTOR	GSE41561.nr2f1.mcf7	408	212.94	13.2252	187.019	238.861	14.7491
MCF7	TRANSCRIPTION FACTOR	ENCSR288IJC.maz.mcf7	165	56.97	7.3036	42.655	71.285	14.7913
MCF7	TRANSCRIPTION FACTOR	ENCSR234VCE.dpf2.mcf7	309	137.32	11.4855	114.808	159.832	14.9475
MCF7	TRANSCRIPTION FACTOR	ERP000901.crebbp.mcf7	440	227.92	14.0839	200.315	255.525	15.0583
MCF7	TRANSCRIPTION FACTOR	ENCSR000BKY.foxa1.t47d	540	310.71	15.1346	281.046	340.374	15.15
MCF7	TRANSCRIPTION FACTOR	GSE36351.tfap2c.mcf7	512	291.49	14.5397	262.992	319.988	15.166
MCF7	TRANSCRIPTION FACTOR	GSE21234.tfap2c.mcf7	512	291.49	14.5335	263.004	319.976	15.1726
MCF7	TRANSCRIPTION FACTOR	ENCSR000BST.gata3.mcf7	514	295.36	14.3777	267.18	323.54	15.2069
MCF7	TRANSCRIPTION FACTOR	GSE51274.gata3.mcf7	374	185.08	12.2546	161.061	209.099	15.4162
MCF7	TRANSCRIPTION FACTOR	GSE72249.foxa1.mcf7	444	227.07	13.9126	199.801	254.339	15.5923
MCF7	TRANSCRIPTION FACTOR	ENCSR663ZZZ.mnt.mcf7	276	121.53	9.89588	102.134	140.926	15.6095
MCF7	TRANSCRIPTION FACTOR	ENCSR468LUO.sin3a.mcf7	269	109	10.2484	88.9131	129.087	15.6121
MCF7	TRANSCRIPTION FACTOR	ERP005838.nrip1.mcf7	432	224.06	13.1846	198.218	249.902	15.7714
MCF7	TRANSCRIPTION FACTOR	GSE44737.mbd3.mcf7	148	43.71	6.60011	30.7738	56.6462	15.8012
MCF7	TRANSCRIPTION FACTOR	ENCSR000BTP.hdac2.mcf7	346	159.25	11.8009	136.12	182.38	15.8251
MCF7	TRANSCRIPTION FACTOR	GSE48930.esr1.mcf7	445	227.96	13.5154	201.47	254.45	16.0588
MCF7	TRANSCRIPTION FACTOR	ERP000901.ncoa3.mcf7	742	488.88	15.6013	458.302	519.458	16.2243
MCF7	TRANSCRIPTION FACTOR	ENCSR348JOJ.mta1.mcf7	174	59.19	6.95831	45.5517	72.8283	16.4997
MCF7	TRANSCRIPTION FACTOR	ENCSR636EYA.ctbp1.mcf7	379	169.17	12.6922	144.293	194.047	16.5322
MCF7	TRANSCRIPTION FACTOR	ENCSR000BUL.max.mcf7	378	171.53	12.4263	147.174	195.886	16.6155
MCF7	TRANSCRIPTION FACTOR	ENCSR000DMJ.myc.mcf7	528	262.14	15.9463	230.885	293.395	16.6722
MCF7	TRANSCRIPTION FACTOR	GSE68355.esr1.mcf7	337	153.28	10.9978	131.724	174.836	16.7052
MCF7	TRANSCRIPTION FACTOR	ENCSR000EWX.e2f1.mcf7	265	110.16	9.12729	92.2705	128.049	16.9645
MCF7	TRANSCRIPTION FACTOR	ENCSR000BNO.ctcf.t47d	229	85.08	8.47299	68.4729	101.687	16.9857
MCF7	TRANSCRIPTION FACTOR	GSE46055.kdm5b.mdamb231	412	197.8	12.4948	173.31	222.29	17.1431
MCF7	TRANSCRIPTION FACTOR	GSE76454.znf143.mcf7	423	211.46	12.2519	187.446	235.474	17.2659
MCF7	TRANSCRIPTION FACTOR	ENCSR000BTQ.rad21.mcf7	450	209.89	13.6773	183.082	236.698	17.5554
MCF7	TRANSCRIPTION FACTOR	ENCSR000DMS.ctcf.mcf7	350	159.44	10.7396	138.39	180.49	17.7436
MCF7	TRANSCRIPTION FACTOR	ERP000380.ctcf.mcf7	335	140.9	10.8437	119.646	162.154	17.8998
MCF7	TRANSCRIPTION FACTOR	ENCSR000AHD.ctcf.mcf7	389	181.96	11.4961	159.428	204.492	18.0096
MCF7	TRANSCRIPTION FACTOR	ERP000783.ctcf.mcf10a	291	110.07	9.89057	90.6845	129.456	18.2932
MCF7	TRANSCRIPTION FACTOR	ENCSR000DMV.ctcf.mcf7	466	232.92	12.7038	208.02	257.82	18.3472
MCF7	TRANSCRIPTION FACTOR	ENCSR000DMM.myc.mcf7	402	179.55	12.09	155.854	203.246	18.3994
MCF7	TRANSCRIPTION FACTOR	GSE70764.ctcf.mcf7	388	171.24	11.6733	148.36	194.12	18.5689
MCF7	TRANSCRIPTION FACTOR	ENCSR000DMQ.myc.mcf7	301	119.1	9.70525	100.078	138.122	18.7424
MCF7	TRANSCRIPTION FACTOR	GSE72082.rad21.mcf7	515	243.96	14.3857	215.764	272.156	18.841
MCF7	TRANSCRIPTION FACTOR	ERP000209.rad21.mcf7	443	194.94	13.1517	169.163	220.717	18.8615
MCF7	TRANSCRIPTION FACTOR	ERP000209.stag1.mcf7	496	223.21	14.108	195.558	250.862	19.3358
MCF7	TRANSCRIPTION FACTOR	ENCSR000DMR.ctcf.mcf7	471	220.5	12.6159	195.773	245.227	19.8559
MCF7	TRANSCRIPTION FACTOR	ENCSR000DMO.ctcf.mcf7	511	241.37	13.4192	215.068	267.672	20.0929
MCF7	TRANSCRIPTION FACTOR	GSE46055.kdm5b.t47d	350	136.16	10.3911	115.794	156.526	20.5792
MCF7	TRANSCRIPTION FACTOR	ENCSR000DWH.ctcf.mcf7	454	200.49	11.8104	177.342	223.638	21.465
MCF7	TRANSCRIPTION FACTOR	ENCSR000DML.ctcf.mcf7	463	206.34	11.4329	183.931	228.749	22.4492
MDAMB231	TRANSCRIPTION FACTOR	GSE54855.esr1.mcf7	0	0.58	0.713223	-0.817917	1.97792	-0.81321
MDAMB231	TRANSCRIPTION FACTOR	ENCSR028NUR.znf592.mcf7	2	3.34	1.90279	-0.389466	7.06947	-0.704229
MDAMB231	TRANSCRIPTION FACTOR	GSE60270.med1.mcf7	0	0.22	0.462317	-0.686142	1.12614	-0.475864
MDAMB231	TRANSCRIPTION FACTOR	ENCSR551ZDZ.mta2.mcf7	9	10.3	3.27062	3.88958	16.7104	-0.397478
MDAMB231	TRANSCRIPTION FACTOR	GSE53855.cdk2.t47d	1	1.44	1.13991	-0.794223	3.67422	-0.385996
MDAMB231	TRANSCRIPTION FACTOR	GSE72249.nr3c1.t47d	3	3.39	1.63852	0.178501	6.6015	-0.23802
MDAMB231	TRANSCRIPTION FACTOR	GSE72009.tp63.mdamb231	1	1.02	0.920913	-0.78499	2.82499	-0.0217176
MDAMB231	TRANSCRIPTION FACTOR	GSE63233.mbd2.hmec1	4	3.35	1.72548	-0.031936	6.73194	0.376707
MDAMB231	TRANSCRIPTION FACTOR	GSE72249.nr3c1.mcf7	6	4.21	2.19869	-0.0994345	8.51943	0.814121
MDAMB231	TRANSCRIPTION FACTOR	GSE62425.foxm1.hmec1	1	0.45	0.641573	-0.807483	1.70748	0.857268
MDAMB231	TRANSCRIPTION FACTOR	GSE60270.gata3.mcf7	9	6.64	2.5486	1.64475	11.6353	0.925999
MDAMB231	TRANSCRIPTION FACTOR	ERP002305.esr1.mcf7	2	1	0.97442	-0.909864	2.90986	1.02625
MDAMB231	TRANSCRIPTION FACTOR	ENCSR465VLK.foxk2.mcf7	21	16.68	4.14846	8.54902	24.811	1.04135
MDAMB231	TRANSCRIPTION FACTOR	ENCSR000EWV.gata3.mcf7	38	32.74	5.04849	22.845	42.635	1.0419
MDAMB231	TRANSCRIPTION FACTOR	GSE35109.esr1.mcf7	46	38.79	5.81759	27.3875	50.1925	1.23934
MDAMB231	TRANSCRIPTION FACTOR	GSE59530.esr1.mcf7	14	10.1	2.8159	4.58084	15.6192	1.38499
MDAMB231	TRANSCRIPTION FACTOR	GSE48602.myc.mdamb231	1	0.23	0.489382	-0.729189	1.18919	1.57341
MDAMB231	TRANSCRIPTION FACTOR	ERP000380.esr1.mcf7	17	10.88	3.39423	4.22731	17.5327	1.80306
MDAMB231	TRANSCRIPTION FACTOR	GSE75070.runx1.mcf7	3	1.13	1.00156	-0.833066	3.09307	1.86708
MDAMB231	TRANSCRIPTION FACTOR	GSE40129.gata3.mcf7	38	29.19	4.60719	20.1599	38.2201	1.91223
MDAMB231	TRANSCRIPTION FACTOR	GSE62425.mybl2.hmec1	5	1.87	1.33829	-0.753041	4.49304	2.33881
MDAMB231	TRANSCRIPTION FACTOR	GSE54693.mbd2.mcf7	3	0.75	0.868936	-0.953115	2.45312	2.58937
MDAMB231	TRANSCRIPTION FACTOR	ENCSR427BBI.mllt1.mcf7	50	32.45	6.58798	19.5376	45.3624	2.66394
MDAMB231	TRANSCRIPTION FACTOR	GSE72249.esr1.mcf7	37	25.32	4.3505	16.793	33.847	2.68475
MDAMB231	TRANSCRIPTION FACTOR	GSE38901.hsf1.mcf10a	7	3.03	1.43868	0.210189	5.84981	2.75948
MDAMB231	TRANSCRIPTION FACTOR	ENCSR912NMR.nono.mcf7	43	27.16	5.23724	16.895	37.425	3.02449
MDAMB231	TRANSCRIPTION FACTOR	ENCSR062HDL.hsf1.mcf7	10	3.72	2.065	-0.327408	7.76741	3.04116
MDAMB231	TRANSCRIPTION FACTOR	GSE68356.esr1.mcf7	100	75.91	7.86514	60.4943	91.3257	3.06288
MDAMB231	TRANSCRIPTION FACTOR	GSE37403.snapc4.mcf10a	16	7.4	2.39106	2.71352	12.0865	3.59673
MDAMB231	TRANSCRIPTION FACTOR	GSE60270.esr1.mcf7	66	42.84	6.43337	30.2306	55.4494	3.59998
MDAMB231	TRANSCRIPTION FACTOR	GSE38901.hsf1.mcf7	24	12.12	3.25136	5.74734	18.4927	3.65386
MDAMB231	TRANSCRIPTION FACTOR	GSE72249.esr1.t47d	67	41.54	6.23029	29.3286	53.7514	4.08648
MDAMB231	TRANSCRIPTION FACTOR	GSE45852.hsf1.mcf7	16	6.35	2.31541	1.8118	10.8882	4.16773
MDAMB231	TRANSCRIPTION FACTOR	ENCSR555PBN.mafk.mcf7	94	64.2	7.14779	50.1903	78.2097	4.16912
MDAMB231	TRANSCRIPTION FACTOR	ERP000901.ncoa2.mcf7	242	186.42	13.105	160.734	212.106	4.24113
MDAMB231	TRANSCRIPTION FACTOR	GSE45822.esr1.mcf7	252	191.25	13.2972	165.187	217.313	4.56863
MDAMB231	TRANSCRIPTION FACTOR	GSE59530.rela.mcf7	13	4.35	1.88763	0.650253	8.04975	4.58248
MDAMB231	TRANSCRIPTION FACTOR	ENCSR176EXN.jun.mcf7	42	24.03	3.90662	16.373	31.687	4.59988
MDAMB231	TRANSCRIPTION FACTOR	ENCSR000BSP.rest.mcf7	126	85.59	8.7526	68.4349	102.745	4.61691
MDAMB231	TRANSCRIPTION FACTOR	GSE41561.tle3.mcf7	80	50.21	6.31384	37.8349	62.5851	4.71821
MDAMB231	TRANSCRIPTION FACTOR	ENCSR197DJH.srebf1.mcf7	67	36.85	5.9244	25.2382	48.4618	5.08913
MDAMB231	TRANSCRIPTION FACTOR	GSE40762.foxm1.mcf7	69	38.16	5.70437	26.9794	49.3406	5.40638
MDAMB231	TRANSCRIPTION FACTOR	ERP003925.bcl11a.mcf10a	64	34.54	5.42799	23.9011	45.1789	5.42743
MDAMB231	TRANSCRIPTION FACTOR	ENCSR000EWS.gata3.mcf7	160	106.99	9.71253	87.9534	126.027	5.4579
MDAMB231	TRANSCRIPTION FACTOR	ENCSR000BQD.esr1.t47d	157	100.74	10.1371	80.8714	120.609	5.54993
MDAMB231	TRANSCRIPTION FACTOR	ENCSR000BVO.jund.t47d	104	61.53	7.43518	46.957	76.103	5.71203
MDAMB231	TRANSCRIPTION FACTOR	GSE40591.palb2.mcf10a	33	12.57	3.53698	5.63753	19.5025	5.77612
MDAMB231	TRANSCRIPTION FACTOR	ENCSR449UFF.zkscan1.mcf7	115	64.88	8.3778	48.4595	81.3005	5.98248
MDAMB231	TRANSCRIPTION FACTOR	GSE68355.esr1.t47d	86	47.47	6.31409	35.0944	59.8456	6.10222
MDAMB231	TRANSCRIPTION FACTOR	GSE47027.nr5a2.mcf7	70	34.2	5.82749	22.7781	45.6219	6.1433
MDAMB231	TRANSCRIPTION FACTOR	ENCSR000EWU.znf217.mcf7	116	68.73	7.65263	53.7308	83.7292	6.17696
MDAMB231	TRANSCRIPTION FACTOR	ENCSR000BUO.tead4.mcf7	113	66.2	7.51833	51.4641	80.9359	6.22479
MDAMB231	TRANSCRIPTION FACTOR	ENCSR000EWT.tcf7l2.mcf7	120	69.88	7.99025	54.2191	85.5409	6.27265
MDAMB231	TRANSCRIPTION FACTOR	GSE72082.gabpa.mcf7	56	25.55	4.79557	16.1507	34.9493	6.34961
MDAMB231	TRANSCRIPTION FACTOR	ENCSR094ZCF.cebpg.mcf7	64	34.59	4.58829	25.5969	43.5831	6.40979
MDAMB231	TRANSCRIPTION FACTOR	ERP003925.brd4.t47d	125	71.68	8.27053	55.4698	87.8902	6.44699
MDAMB231	TRANSCRIPTION FACTOR	ERP000901.ncoa1.mcf7	209	143.42	10.0606	123.701	163.139	6.5185
MDAMB231	TRANSCRIPTION FACTOR	GSE31129.pgr.t47d	261	174.7	12.9946	149.231	200.169	6.64124
MDAMB231	TRANSCRIPTION FACTOR	GSE60270.foxa1.mcf7	245	148.79	13.5589	122.215	175.365	7.0957
MDAMB231	TRANSCRIPTION FACTOR	ENCSR000BTR.ep300.mcf7	158	93.06	9.0127	75.3951	110.725	7.20539
MDAMB231	TRANSCRIPTION FACTOR	GSE72249.foxa1.t47d	269	170.9	12.6455	146.115	195.685	7.75769
MDAMB231	TRANSCRIPTION FACTOR	GSE71276.esr1.mcf7	35	12.42	2.89611	6.74362	18.0964	7.79666
MDAMB231	TRANSCRIPTION FACTOR	GSE41820.arnt.mcf7	1648	1426.56	28.2897	1371.11	1482.01	7.82757
MDAMB231	TRANSCRIPTION FACTOR	ENCSR135ANT.nrf1.mcf7	73	28.98	5.59939	18.0052	39.9548	7.86158
MDAMB231	TRANSCRIPTION FACTOR	ENCSR000BLL.esr1.t47d	67	28.96	4.7925	19.5667	38.3533	7.9374
MDAMB231	TRANSCRIPTION FACTOR	GSE60270.tfap2a.mcf7	119	59.35	7.50269	44.6447	74.0553	7.95048
MDAMB231	TRANSCRIPTION FACTOR	ERP003925.brd4.mcf10a	202	121.63	10.0761	101.881	141.379	7.97628
MDAMB231	TRANSCRIPTION FACTOR	ENCSR000DMP.myc.mcf7	77	32.85	5.52382	22.0233	43.6767	7.99265
MDAMB231	TRANSCRIPTION FACTOR	ERP000901.ncoa3.mcf7	988	778.69	26.0018	727.726	829.654	8.04982
MDAMB231	TRANSCRIPTION FACTOR	ENCSR000BJS.esr1.t47d	297	197.48	12.3521	173.27	221.69	8.0569
MDAMB231	TRANSCRIPTION FACTOR	ENCSR000BUN.tcf12.mcf7	122	69.65	6.42812	57.0509	82.2491	8.14391
MDAMB231	TRANSCRIPTION FACTOR	GSE49952.xbp1.mdamb231	1123	922.68	24.3965	874.863	970.497	8.21101
MDAMB231	TRANSCRIPTION FACTOR	ENCSR000BUJ.foxm1.mcf7	141	73.79	8.15667	57.8029	89.7771	8.23989
MDAMB231	TRANSCRIPTION FACTOR	GSE59530.foxa1.mcf7	297	194.19	12.3335	170.016	218.364	8.33584
MDAMB231	TRANSCRIPTION FACTOR	ENCSR000BSU.jund.mcf7	184	105.25	9.43492	86.7576	123.742	8.34665
MDAMB231	TRANSCRIPTION FACTOR	ENCSR546KCN.fosl2.mcf7	154	84.45	8.24545	68.2889	100.611	8.43496
MDAMB231	TRANSCRIPTION FACTOR	GSE51274.gata3.t47d	331	210.99	14.2258	183.107	238.873	8.43608
MDAMB231	TRANSCRIPTION FACTOR	ENCSR155VDK.zbtb11.mcf7	44	14.18	3.53162	7.25803	21.102	8.44372
MDAMB231	TRANSCRIPTION FACTOR	ENCSR000BKN.esr1.t47d	302	199.67	11.6957	176.746	222.594	8.74938
MDAMB231	TRANSCRIPTION FACTOR	ENCSR000DOM.myc.mcf10a	214	117.1	10.8837	95.768	138.432	8.90324
MDAMB231	TRANSCRIPTION FACTOR	GSE37403.snapc1.mcf10a	61	21.56	4.34688	13.0401	30.0799	9.07318
MDAMB231	TRANSCRIPTION FACTOR	GSE62428.chd8.t47d	204	113.75	9.8958	94.3542	133.146	9.12003
MDAMB231	TRANSCRIPTION FACTOR	ERP000783.esr1.mcf7	673	481.64	20.8315	440.81	522.47	9.1861
MDAMB231	TRANSCRIPTION FACTOR	GSE41561.esr1.mcf7	453	302.92	15.6448	272.256	333.584	9.59294
MDAMB231	TRANSCRIPTION FACTOR	ERP001226.ar.mcf7	454	302.89	15.6766	272.164	333.616	9.63921
MDAMB231	TRANSCRIPTION FACTOR	GSE41561.klf4.mcf7	89	36.98	5.32951	26.5342	47.4258	9.76075
MDAMB231	TRANSCRIPTION FACTOR	ENCSR000DOO.fos.mcf10a	599	425.2	17.7679	390.375	460.025	9.78171
MDAMB231	TRANSCRIPTION FACTOR	GSE66081.yap1.mdamb231	198	100.95	9.49362	82.3425	119.557	10.2227
MDAMB231	TRANSCRIPTION FACTOR	ENCSR382WLL.elk1.mcf7	94	35.48	5.71986	24.2691	46.6909	10.231
MDAMB231	TRANSCRIPTION FACTOR	GSE41820.ahr.mcf7	1114	909.42	19.9313	870.355	948.485	10.2643
MDAMB231	TRANSCRIPTION FACTOR	GSE80808.foxa1.mcf7	429	265.47	15.8442	234.415	296.525	10.3211
MDAMB231	TRANSCRIPTION FACTOR	ERP001226.foxa1.mcf7	623	423.44	19.2544	385.701	461.179	10.3644
MDAMB231	TRANSCRIPTION FACTOR	ENCSR954WVZ.esrra.mcf7	146	69.35	7.36409	54.9164	83.7836	10.4086
MDAMB231	TRANSCRIPTION FACTOR	GSE55921.brd4.mcf7	126	52.19	7.07349	38.326	66.054	10.4347
MDAMB231	TRANSCRIPTION FACTOR	ENCSR000BUI.fosl2.mcf7	302	169.58	12.5828	144.918	194.242	10.5239
MDAMB231	TRANSCRIPTION FACTOR	ENCSR234VCE.dpf2.mcf7	366	208.29	14.9073	179.072	237.508	10.5794
MDAMB231	TRANSCRIPTION FACTOR	ERP000209.esr1.mcf7	215	117.42	9.20165	99.3848	135.455	10.6046
MDAMB231	TRANSCRIPTION FACTOR	ERP005838.nrip1.mcf7	541	353.53	17.6541	318.928	388.132	10.6191
MDAMB231	TRANSCRIPTION FACTOR	ENCSR000DOT.fos.mcf10a	636	430.96	18.9635	393.792	468.128	10.8123
MDAMB231	TRANSCRIPTION FACTOR	GSE40724.pgr.t47d	719	489.9	21.1877	448.372	531.428	10.8129
MDAMB231	TRANSCRIPTION FACTOR	ENCSR000DOP.fos.mcf10a	662	456.03	19.0074	418.775	493.285	10.8363
MDAMB231	TRANSCRIPTION FACTOR	ENCSR000DON.fos.mcf10a	596	397.21	18.2388	361.462	432.958	10.8993
MDAMB231	TRANSCRIPTION FACTOR	ENCSR000BST.gata3.mcf7	711	464.93	22.5273	420.776	509.084	10.9232
MDAMB231	TRANSCRIPTION FACTOR	ENCSR085QEV.nbn.k562	338	186.74	13.8321	159.629	213.851	10.9355
MDAMB231	TRANSCRIPTION FACTOR	GSE48930.ar.mcf7	484	328.55	14.05	301.012	356.088	11.0641
MDAMB231	TRANSCRIPTION FACTOR	GSE40762.foxm1.mdamb231	89	30.12	5.30157	19.7289	40.5111	11.1061
MDAMB231	TRANSCRIPTION FACTOR	ENCSR000AHF.taf1.mcf7	90	33.55	5.06797	23.6168	43.4832	11.1386
MDAMB231	TRANSCRIPTION FACTOR	GSE74716.smarca4.mcf10a	224	105.04	10.6296	84.206	125.874	11.1914
MDAMB231	TRANSCRIPTION FACTOR	ENCSR391JII.rcor1.mcf7	140	62.36	6.87334	48.8882	75.8318	11.2958
MDAMB231	TRANSCRIPTION FACTOR	ENCSR000BUZ.pml.mcf7	140	56.78	7.36025	42.3539	71.2061	11.3067
MDAMB231	TRANSCRIPTION FACTOR	ENCSR000BLM.ep300.t47d	266	136.86	11.392	114.532	159.188	11.336
MDAMB231	TRANSCRIPTION FACTOR	ENCSR000DOQ.stat3.mcf10a	492	316.04	15.4938	285.672	346.408	11.3568
MDAMB231	TRANSCRIPTION FACTOR	GSE51274.gata3.mcf7	475	286.02	16.5291	253.623	318.417	11.4332
MDAMB231	TRANSCRIPTION FACTOR	ENCSR000DOR.e2f4.mcf10a	190	87.17	8.98602	69.5574	104.783	11.4433
MDAMB231	TRANSCRIPTION FACTOR	ENCSR004GKA.zeb2.k562	401	241.11	13.8731	213.919	268.301	11.5252
MDAMB231	TRANSCRIPTION FACTOR	ENCSR017CEO.cux1.mcf7	247	122.7	10.7313	101.667	143.733	11.5829
MDAMB231	TRANSCRIPTION FACTOR	GSE68355.esr1.mcf7	400	234.87	13.7941	207.834	261.906	11.9711
MDAMB231	TRANSCRIPTION FACTOR	GSE44737.mbd3.mcf7	159	66.74	7.70363	51.6409	81.8391	11.9762
MDAMB231	TRANSCRIPTION FACTOR	ENCSR924TVL.rfx5.mcf7	142	60.28	6.73312	47.0831	73.4769	12.137
MDAMB231	TRANSCRIPTION FACTOR	ENCSR348JOJ.mta1.mcf7	197	90.17	8.78366	72.954	107.386	12.1624
MDAMB231	TRANSCRIPTION FACTOR	ENCSR125ZYC.klf9.mcf7	142	55.75	7.01568	41.9993	69.5007	12.2939
MDAMB231	TRANSCRIPTION FACTOR	GSE72931.brd4.mcf10a	536	335.56	16.2265	303.756	367.364	12.3526
MDAMB231	TRANSCRIPTION FACTOR	ENCSR107GRP.mllt1.k562	405	212.97	15.2993	182.983	242.957	12.5515
MDAMB231	TRANSCRIPTION FACTOR	ENCSR557JTZ.gtf2f1.mcf7	201	81.47	9.50965	62.8311	100.109	12.5693
MDAMB231	TRANSCRIPTION FACTOR	ENCSR000BUX.egr1.mcf7	132	51.83	6.37396	39.337	64.323	12.5777
MDAMB231	TRANSCRIPTION FACTOR	ENCSR000BSR.cebpb.mcf7	590	380.04	16.6521	347.402	412.678	12.6086
MDAMB231	TRANSCRIPTION FACTOR	ERP000380.foxa1.mcf7	529	309.19	17.3092	275.264	343.116	12.699
MDAMB231	TRANSCRIPTION FACTOR	ENCSR000BUY.nr2f2.mcf7	503	305.82	15.515	275.411	336.229	12.709
MDAMB231	TRANSCRIPTION FACTOR	GSE23730.erg.mcf7	296	143.25	11.9379	119.852	166.648	12.7954
MDAMB231	TRANSCRIPTION FACTOR	ENCSR000DOZ.stat3.mcf10a	315	177.64	10.5021	157.056	198.224	13.0793
MDAMB231	TRANSCRIPTION FACTOR	ENCSR416QLJ.cbfb.k562	751	513.37	17.9948	478.1	548.64	13.2055
MDAMB231	TRANSCRIPTION FACTOR	ENCSR000BMX.gata3.t47d	597	360.69	17.8629	325.679	395.701	13.2291
MDAMB231	TRANSCRIPTION FACTOR	GSE40591.brca1.mcf10a	222	96.43	9.47005	77.8687	114.991	13.2597
MDAMB231	TRANSCRIPTION FACTOR	ENCSR395HWC.ikzf1.k562	632	394.82	17.8016	359.929	429.711	13.3235
MDAMB231	TRANSCRIPTION FACTOR	GSE67867.nrf1.hmec1	268	124.04	10.7703	102.93	145.15	13.3664
MDAMB231	TRANSCRIPTION FACTOR	ERP000901.crebbp.mcf7	586	357.33	16.9783	324.052	390.608	13.4683
MDAMB231	TRANSCRIPTION FACTOR	GSE62425.e2f1.hmec1	174	68.45	7.83075	53.1017	83.7983	13.4789
MDAMB231	TRANSCRIPTION FACTOR	ENCSR115SMW.pknox1.k562	539	316.4	16.4704	284.118	348.682	13.5152
MDAMB231	TRANSCRIPTION FACTOR	GSE46055.kdm5b.mcf7	204	82.5	8.97077	64.9173	100.083	13.544
MDAMB231	TRANSCRIPTION FACTOR	ENCSR000BUM.sin3a.mcf7	453	257.78	14.2967	229.758	285.802	13.6549
MDAMB231	TRANSCRIPTION FACTOR	GSE48930.esr1.mcf7	595	353.31	17.5986	318.817	387.803	13.7335
MDAMB231	TRANSCRIPTION FACTOR	ENCSR697CUP.hcfc1.mcf7	189	77.13	8.11366	61.2272	93.0328	13.7879
MDAMB231	TRANSCRIPTION FACTOR	GSE66081.tead4.mdamb231	261	121.59	9.97785	102.033	141.147	13.9719
MDAMB231	TRANSCRIPTION FACTOR	ENCSR000BUK.gabpa.mcf7	197	87.43	7.77623	72.1886	102.671	14.0904
MDAMB231	TRANSCRIPTION FACTOR	ENCSR000BVA.srf.mcf7	147	60.43	6.04738	48.5771	72.2829	14.3153
MDAMB231	TRANSCRIPTION FACTOR	ENCSR288IJC.maz.mcf7	226	90.71	9.39299	72.2997	109.12	14.4033
MDAMB231	TRANSCRIPTION FACTOR	ENCSR005NMT.id3.k562	452	237.11	14.8527	207.999	266.221	14.468
MDAMB231	TRANSCRIPTION FACTOR	GSE36351.tfap2c.mcf7	711	448.98	17.8987	413.899	484.061	14.6391
MDAMB231	TRANSCRIPTION FACTOR	GSE21234.tfap2c.mcf7	711	448.93	17.8847	413.876	483.984	14.6533
MDAMB231	TRANSCRIPTION FACTOR	ENCSR636EYA.ctbp1.mcf7	472	258.99	14.4394	230.689	287.291	14.752
MDAMB231	TRANSCRIPTION FACTOR	ENCSR000DPB.stat3.mcf10a	693	435.88	17.1513	402.263	469.497	14.9913
MDAMB231	TRANSCRIPTION FACTOR	ENCSR000BKY.foxa1.t47d	784	471.16	20.513	430.955	511.365	15.2508
MDAMB231	TRANSCRIPTION FACTOR	ENCSR000BSS.elf1.mcf7	325	152.96	11.2429	130.924	174.996	15.3021
MDAMB231	TRANSCRIPTION FACTOR	GSE66081.jun.mdamb231	844	530.48	20.465	490.369	570.591	15.3198
MDAMB231	TRANSCRIPTION FACTOR	ENCSR000DOS.myc.mcf10a	503	270.57	15.0791	241.015	300.125	15.4141
MDAMB231	TRANSCRIPTION FACTOR	ENCSR000EWX.e2f1.mcf7	346	167.55	11.4622	145.084	190.016	15.5686
MDAMB231	TRANSCRIPTION FACTOR	GSE76454.znf143.mcf7	571	332.56	15.2913	302.589	362.531	15.5932
MDAMB231	TRANSCRIPTION FACTOR	ENCSR000BTP.hdac2.mcf7	468	244.48	14.0443	216.953	272.007	15.9154
MDAMB231	TRANSCRIPTION FACTOR	ENCSR000EVD.znf263.hek293	733	421.68	19.3927	383.67	459.69	16.0534
MDAMB231	TRANSCRIPTION FACTOR	GSE72249.foxa1.mcf7	607	351.17	15.5635	320.665	381.675	16.4378
MDAMB231	TRANSCRIPTION FACTOR	ENCSR663ZZZ.mnt.mcf7	386	187.3	12.0692	163.644	210.956	16.4633
MDAMB231	TRANSCRIPTION FACTOR	ENCSR387UWP.hdac1.k562	583	314.57	15.8772	283.451	345.689	16.9066
MDAMB231	TRANSCRIPTION FACTOR	ENCSR000DMQ.myc.mcf7	401	186.22	12.6966	161.335	211.105	16.9163
MDAMB231	TRANSCRIPTION FACTOR	ENCSR000DMV.ctcf.mcf7	654	364.83	16.5816	332.33	397.33	17.4392
MDAMB231	TRANSCRIPTION FACTOR	ENCSR468LUO.sin3a.mcf7	378	167.96	12.0302	144.381	191.539	17.4594
MDAMB231	TRANSCRIPTION FACTOR	ENCSR000BUL.max.mcf7	541	266.59	15.278	236.645	296.535	17.9612
MDAMB231	TRANSCRIPTION FACTOR	ENCSR000EGG.rcor1.k562	729	404.47	17.3499	370.464	438.476	18.705
MDAMB231	TRANSCRIPTION FACTOR	ENCSR000DMJ.myc.mcf7	737	411.13	17.35	377.124	445.136	18.7821
MDAMB231	TRANSCRIPTION FACTOR	ENCSR000DML.ctcf.mcf7	627	321.61	15.6624	290.912	352.308	19.4983
MDAMB231	TRANSCRIPTION FACTOR	GSE72082.rad21.mcf7	724	381.9	17.1497	348.287	415.513	19.9479
MDAMB231	TRANSCRIPTION FACTOR	GSE41561.nr2f1.mcf7	601	324.07	13.8515	296.921	351.219	19.9928
MDAMB231	TRANSCRIPTION FACTOR	ENCSR000BTQ.rad21.mcf7	642	328.75	15.4967	298.376	359.124	20.2139
MDAMB231	TRANSCRIPTION FACTOR	ENCSR000BNO.ctcf.t47d	350	135.8	10.4234	115.37	156.23	20.55
MDAMB231	TRANSCRIPTION FACTOR	ENCSR000DMM.myc.mcf7	561	276.6	13.8382	249.477	303.723	20.5519
MDAMB231	TRANSCRIPTION FACTOR	ERP000209.rad21.mcf7	620	304.59	15.2236	274.752	334.428	20.7184
MDAMB231	TRANSCRIPTION FACTOR	ENCSR000DMR.ctcf.mcf7	685	346.41	16.2469	314.566	378.254	20.8403
MDAMB231	TRANSCRIPTION FACTOR	ENCSR000DMS.ctcf.mcf7	517	252.6	12.5368	228.028	277.172	21.0899
MDAMB231	TRANSCRIPTION FACTOR	ENCSR000DMO.ctcf.mcf7	736	380.01	16.6026	347.469	412.551	21.4418
MDAMB231	TRANSCRIPTION FACTOR	GSE46055.kdm5b.t47d	497	210.86	13.3015	184.789	236.931	21.5119
MDAMB231	TRANSCRIPTION FACTOR	ENCSR000AHD.ctcf.mcf7	584	286.96	13.7348	260.04	313.88	21.6268
MDAMB231	TRANSCRIPTION FACTOR	ERP000380.ctcf.mcf7	485	224.48	11.9142	201.128	247.832	21.8663
MDAMB231	TRANSCRIPTION FACTOR	ENCSR000DWH.ctcf.mcf7	648	315.97	14.8823	286.801	345.139	22.3103
MDAMB231	TRANSCRIPTION FACTOR	ERP000209.stag1.mcf7	713	345.83	15.9798	314.51	377.15	22.9771
MDAMB231	TRANSCRIPTION FACTOR	GSE70764.ctcf.mcf7	576	271.69	13.2029	245.812	297.568	23.0487
MDAMB231	TRANSCRIPTION FACTOR	ERP000783.ctcf.mcf10a	450	173.99	11.1767	152.084	195.896	24.6951
MDAMB231	TRANSCRIPTION FACTOR	GSE46055.kdm5b.mdamb231	679	305.56	14.3564	277.421	333.699	26.012
T47D	TRANSCRIPTION FACTOR	GSE54693.mbd2.mcf7	0	0.87	0.906263	-0.906276	2.64628	-0.959986
T47D	TRANSCRIPTION FACTOR	GSE54855.esr1.mcf7	0	0.61	0.694786	-0.75178	1.97178	-0.877968
T47D	TRANSCRIPTION FACTOR	GSE62425.foxm1.hmec1	0	0.45	0.625631	-0.776237	1.67624	-0.719274
T47D	TRANSCRIPTION FACTOR	GSE60270.med1.mcf7	0	0.12	0.326599	-0.520133	0.760133	-0.367423
T47D	TRANSCRIPTION FACTOR	GSE63233.mbd2.hmec1	3	3.45	1.9765	-0.423947	7.32395	-0.227675
T47D	TRANSCRIPTION FACTOR	GSE72249.nr3c1.t47d	3	3.11	1.55632	0.0596196	6.16038	-0.0706797
T47D	TRANSCRIPTION FACTOR	GSE53855.cdk2.t47d	2	1.32	1.27826	-1.18538	3.82538	0.531975
T47D	TRANSCRIPTION FACTOR	ERP002305.esr1.mcf7	1	0.56	0.700937	-0.813837	1.93384	0.627731
T47D	TRANSCRIPTION FACTOR	GSE72009.tp63.mdamb231	2	1.06	0.940879	-0.784122	2.90412	0.999066
T47D	TRANSCRIPTION FACTOR	GSE62425.mybl2.hmec1	3	1.58	1.17362	-0.720287	3.88029	1.20994
T47D	TRANSCRIPTION FACTOR	GSE35109.esr1.mcf7	45	36.22	5.24468	25.9404	46.4996	1.67408
T47D	TRANSCRIPTION FACTOR	GSE38901.hsf1.mcf10a	7	3.12	1.70134	-0.214619	6.45462	2.28056
T47D	TRANSCRIPTION FACTOR	GSE60270.gata3.mcf7	11	5.37	2.34264	0.778418	9.96158	2.40327
T47D	TRANSCRIPTION FACTOR	ENCSR062HDL.hsf1.mcf7	8	3.58	1.80448	0.0432118	7.11679	2.44945
T47D	TRANSCRIPTION FACTOR	GSE37403.snapc4.mcf10a	12	6.21	2.11438	2.06581	10.3542	2.73839
T47D	TRANSCRIPTION FACTOR	GSE59530.rela.mcf7	8	3.07	1.75381	-0.367473	6.50747	2.81102
T47D	TRANSCRIPTION FACTOR	ENCSR197DJH.srebf1.mcf7	55	36.76	5.82076	25.3513	48.1687	3.13361
T47D	TRANSCRIPTION FACTOR	GSE48602.myc.mdamb231	1	0.08	0.27266	-0.454413	0.614413	3.37417
T47D	TRANSCRIPTION FACTOR	GSE75070.runx1.mcf7	4	0.89	0.88643	-0.847402	2.6274	3.50846
T47D	TRANSCRIPTION FACTOR	GSE45852.hsf1.mcf7	15	6.57	2.25297	2.15419	10.9858	3.74173
T47D	TRANSCRIPTION FACTOR	GSE72249.nr3c1.mcf7	11	3.99	1.87215	0.320584	7.65942	3.74436
T47D	TRANSCRIPTION FACTOR	ERP003925.bcl11a.mcf10a	57	35.18	4.95919	25.46	44.9	4.39991
T47D	TRANSCRIPTION FACTOR	ERP000380.esr1.mcf7	22	9.95	2.72428	4.61041	15.2896	4.42318
T47D	TRANSCRIPTION FACTOR	GSE40591.palb2.mcf10a	27	12.5	3.18931	6.24895	18.7511	4.54643
T47D	TRANSCRIPTION FACTOR	ENCSR176EXN.jun.mcf7	44	21.96	4.76078	12.6289	31.2911	4.62949
T47D	TRANSCRIPTION FACTOR	ENCSR028NUR.znf592.mcf7	12	3.37	1.83488	-0.226356	6.96636	4.70332
T47D	TRANSCRIPTION FACTOR	GSE59530.esr1.mcf7	23	9.52	2.6533	4.31953	14.7205	5.08047
T47D	TRANSCRIPTION FACTOR	GSE40129.gata3.mcf7	49	25.99	4.51372	17.1431	34.8369	5.09779
T47D	TRANSCRIPTION FACTOR	GSE72082.gabpa.mcf7	49	24.18	4.8082	14.7559	33.6041	5.16201
T47D	TRANSCRIPTION FACTOR	ERP000901.ncoa1.mcf7	185	132.58	9.99109	112.997	152.163	5.24668
T47D	TRANSCRIPTION FACTOR	GSE68356.esr1.mcf7	107	66.87	7.18958	52.7784	80.9616	5.58169
T47D	TRANSCRIPTION FACTOR	ENCSR555PBN.mafk.mcf7	95	58.39	6.54571	45.5604	71.2196	5.59297
T47D	TRANSCRIPTION FACTOR	ENCSR465VLK.foxk2.mcf7	38	15.27	3.8346	7.75419	22.7858	5.92761
T47D	TRANSCRIPTION FACTOR	ENCSR912NMR.nono.mcf7	58	27.43	5.14881	17.3383	37.5217	5.9373
T47D	TRANSCRIPTION FACTOR	ERP000901.ncoa2.mcf7	253	177.06	12.5463	152.469	201.651	6.05276
T47D	TRANSCRIPTION FACTOR	ENCSR155VDK.zbtb11.mcf7	36	13.68	3.67322	6.48049	20.8795	6.07642
T47D	TRANSCRIPTION FACTOR	ENCSR094ZCF.cebpg.mcf7	67	34.72	5.19534	24.5371	44.9029	6.21327
T47D	TRANSCRIPTION FACTOR	ERP003925.brd4.t47d	120	69.02	7.93659	53.4643	84.5757	6.42341
T47D	TRANSCRIPTION FACTOR	ENCSR551ZDZ.mta2.mcf7	27	9.25	2.74276	3.87419	14.6258	6.47159
T47D	TRANSCRIPTION FACTOR	ENCSR546KCN.fosl2.mcf7	133	79.24	8.08055	63.4021	95.0779	6.65301
T47D	TRANSCRIPTION FACTOR	GSE37403.snapc1.mcf10a	48	20.19	4.16987	12.0171	28.3629	6.66928
T47D	TRANSCRIPTION FACTOR	GSE38901.hsf1.mcf7	31	10.76	2.99535	4.88911	16.6309	6.75714
T47D	TRANSCRIPTION FACTOR	ENCSR000EWV.gata3.mcf7	60	30.3	4.37971	21.7158	38.8842	6.78128
T47D	TRANSCRIPTION FACTOR	ENCSR000DOO.fos.mcf10a	521	394.42	18.5555	358.051	430.789	6.8217
T47D	TRANSCRIPTION FACTOR	GSE71276.esr1.mcf7	32	11.1	2.9422	5.33328	16.8667	7.10352
T47D	TRANSCRIPTION FACTOR	GSE41561.tle3.mcf7	90	45.19	6.2275	32.9841	57.3959	7.19551
T47D	TRANSCRIPTION FACTOR	ERP003925.brd4.mcf10a	194	116.16	10.6711	95.2446	137.075	7.29444
T47D	TRANSCRIPTION FACTOR	ENCSR000DOM.myc.mcf10a	182	112.3	9.50226	93.6756	130.924	7.3351
T47D	TRANSCRIPTION FACTOR	GSE60270.esr1.mcf7	83	39.71	5.88148	28.1823	51.2377	7.36039
T47D	TRANSCRIPTION FACTOR	ENCSR000DON.fos.mcf10a	496	371.94	16.6865	339.234	404.646	7.43473
T47D	TRANSCRIPTION FACTOR	GSE72249.esr1.mcf7	55	24.27	4.00216	16.4258	32.1142	7.67836
T47D	TRANSCRIPTION FACTOR	ENCSR000BSP.rest.mcf7	142	80.42	7.53333	65.6547	95.1853	8.17434
T47D	TRANSCRIPTION FACTOR	GSE41820.arnt.mcf7	1576	1325.97	30.5642	1266.06	1385.88	8.18048
T47D	TRANSCRIPTION FACTOR	ENCSR000DOQ.stat3.mcf10a	425	296.68	15.4533	266.391	326.969	8.30371
T47D	TRANSCRIPTION FACTOR	GSE49952.xbp1.mdamb231	1062	854.22	24.5836	806.036	902.404	8.45196
T47D	TRANSCRIPTION FACTOR	ENCSR000DOP.fos.mcf10a	573	427.21	17.0988	393.696	460.724	8.52632
T47D	TRANSCRIPTION FACTOR	GSE66081.yap1.mdamb231	162	94.42	7.8163	79.1001	109.74	8.64603
T47D	TRANSCRIPTION FACTOR	ENCSR000DOZ.stat3.mcf10a	280	172.62	11.895	149.306	195.934	9.02734
T47D	TRANSCRIPTION FACTOR	GSE45822.esr1.mcf7	293	179.52	12.4791	155.061	203.979	9.09364
T47D	TRANSCRIPTION FACTOR	GSE74716.smarca4.mcf10a	198	102.58	10.4834	82.0324	123.128	9.10197
T47D	TRANSCRIPTION FACTOR	ENCSR449UFF.zkscan1.mcf7	145	63.65	8.82189	46.3591	80.9409	9.22138
T47D	TRANSCRIPTION FACTOR	GSE62428.chd8.t47d	208	107.79	10.8221	86.5788	129.001	9.25979
T47D	TRANSCRIPTION FACTOR	ENCSR004GKA.zeb2.k562	372	232.12	15.016	202.689	261.551	9.31539
T47D	TRANSCRIPTION FACTOR	ENCSR000DMP.myc.mcf7	81	31.35	5.27884	21.0035	41.6965	9.40547
T47D	TRANSCRIPTION FACTOR	GSE66081.tead4.mdamb231	206	112.21	9.93544	92.7365	131.683	9.43994
T47D	TRANSCRIPTION FACTOR	ENCSR000BQD.esr1.t47d	193	94.94	10.32	74.7129	115.167	9.50198
T47D	TRANSCRIPTION FACTOR	GSE41561.klf4.mcf7	87	34.31	5.43594	23.6556	44.9644	9.6929
T47D	TRANSCRIPTION FACTOR	GSE41820.ahr.mcf7	1092	844.2	25.5141	794.192	894.208	9.71227
T47D	TRANSCRIPTION FACTOR	GSE60270.foxa1.mcf7	254	138.99	11.7873	115.887	162.093	9.75715
T47D	TRANSCRIPTION FACTOR	ENCSR000EWU.znf217.mcf7	131	64.17	6.84615	50.7515	77.5885	9.76169
T47D	TRANSCRIPTION FACTOR	ENCSR000DOT.fos.mcf10a	566	402.4	16.7483	369.573	435.227	9.76816
T47D	TRANSCRIPTION FACTOR	ENCSR000BVO.jund.t47d	135	57.97	7.80113	42.6798	73.2602	9.87421
T47D	TRANSCRIPTION FACTOR	GSE47027.nr5a2.mcf7	87	33.7	5.3248	23.2634	44.1366	10.0098
T47D	TRANSCRIPTION FACTOR	ENCSR000DOR.e2f4.mcf10a	172	83.95	8.79092	66.7198	101.18	10.016
T47D	TRANSCRIPTION FACTOR	ENCSR382WLL.elk1.mcf7	99	35.7	6.29494	23.3619	48.0381	10.0557
T47D	TRANSCRIPTION FACTOR	GSE60270.tfap2a.mcf7	127	54.73	7.14476	40.7263	68.7337	10.1151
T47D	TRANSCRIPTION FACTOR	ENCSR000BSU.jund.mcf7	199	98.26	9.79344	79.0649	117.455	10.2865
T47D	TRANSCRIPTION FACTOR	ENCSR135ANT.nrf1.mcf7	76	28.84	4.54766	19.9266	37.7534	10.3702
T47D	TRANSCRIPTION FACTOR	ERP000901.ncoa3.mcf7	966	728.68	22.8808	683.834	773.526	10.372
T47D	TRANSCRIPTION FACTOR	ENCSR000AHF.taf1.mcf7	90	31.93	5.56369	21.0252	42.8348	10.4373
T47D	TRANSCRIPTION FACTOR	GSE40591.brca1.mcf10a	195	93.82	9.60995	74.9845	112.655	10.5287
T47D	TRANSCRIPTION FACTOR	ENCSR000EWS.gata3.mcf7	191	101.43	8.49272	84.7843	118.076	10.5467
T47D	TRANSCRIPTION FACTOR	ENCSR000BUO.tead4.mcf7	136	63.59	6.83588	50.1917	76.9883	10.5926
T47D	TRANSCRIPTION FACTOR	ENCSR000BUI.fosl2.mcf7	273	161.54	10.5193	140.922	182.158	10.5958
T47D	TRANSCRIPTION FACTOR	ENCSR000BLL.esr1.t47d	76	25.91	4.71211	16.6743	35.1457	10.6301
T47D	TRANSCRIPTION FACTOR	GSE62425.e2f1.hmec1	153	68.34	7.91396	52.8286	83.8514	10.6976
T47D	TRANSCRIPTION FACTOR	GSE40762.foxm1.mcf7	90	36.92	4.90862	27.2991	46.5409	10.8136
T47D	TRANSCRIPTION FACTOR	ENCSR416QLJ.cbfb.k562	729	490.56	21.831	447.771	533.349	10.9221
T47D	TRANSCRIPTION FACTOR	ENCSR924TVL.rfx5.mcf7	136	58.56	7.06438	44.7138	72.4062	10.962
T47D	TRANSCRIPTION FACTOR	ENCSR000EWT.tcf7l2.mcf7	138	65.61	6.47434	52.9203	78.2997	11.1811
T47D	TRANSCRIPTION FACTOR	GSE72931.brd4.mcf10a	508	321.25	16.5727	288.768	353.732	11.2685
T47D	TRANSCRIPTION FACTOR	GSE72249.esr1.t47d	114	39.09	6.43553	26.4764	51.7036	11.6401
T47D	TRANSCRIPTION FACTOR	GSE40762.foxm1.mdamb231	82	29.06	4.54788	20.1462	37.9738	11.6406
T47D	TRANSCRIPTION FACTOR	ENCSR107GRP.mllt1.k562	374	209.14	13.8928	181.91	236.37	11.8666
T47D	TRANSCRIPTION FACTOR	ENCSR000BTR.ep300.mcf7	185	89.1	7.99558	73.4287	104.771	11.9941
T47D	TRANSCRIPTION FACTOR	ENCSR391JII.rcor1.mcf7	150	59.62	7.43834	45.0409	74.1991	12.1506
T47D	TRANSCRIPTION FACTOR	ENCSR000BUN.tcf12.mcf7	143	66.72	6.26531	54.44	79	12.175
T47D	TRANSCRIPTION FACTOR	ENCSR000BVA.srf.mcf7	142	55.95	7.05587	42.1205	69.7795	12.1955
T47D	TRANSCRIPTION FACTOR	GSE48930.ar.mcf7	488	314.23	14.2019	286.394	342.066	12.2357
T47D	TRANSCRIPTION FACTOR	ENCSR000BJS.esr1.t47d	357	188.37	13.6779	161.561	215.179	12.3287
T47D	TRANSCRIPTION FACTOR	GSE68355.esr1.t47d	130	45.75	6.79628	32.4293	59.0707	12.3965
T47D	TRANSCRIPTION FACTOR	GSE67867.nrf1.hmec1	253	121.01	10.6396	100.156	141.864	12.4055
T47D	TRANSCRIPTION FACTOR	GSE66081.jun.mdamb231	731	493.52	19.0106	456.259	530.781	12.492
T47D	TRANSCRIPTION FACTOR	ENCSR085QEV.nbn.k562	328	179.94	11.8235	156.766	203.114	12.5226
T47D	TRANSCRIPTION FACTOR	ENCSR000BKN.esr1.t47d	345	187.27	12.4494	162.869	211.671	12.6697
T47D	TRANSCRIPTION FACTOR	ENCSR954WVZ.esrra.mcf7	162	68.6	7.32506	54.2429	82.9571	12.7507
T47D	TRANSCRIPTION FACTOR	ENCSR000BUX.egr1.mcf7	135	48.65	6.76947	35.3818	61.9182	12.7558
T47D	TRANSCRIPTION FACTOR	GSE55921.brd4.mcf7	140	50.47	6.93324	36.8809	64.0591	12.9132
T47D	TRANSCRIPTION FACTOR	ENCSR125ZYC.klf9.mcf7	138	55.35	6.32515	42.9527	67.7473	13.0669
T47D	TRANSCRIPTION FACTOR	GSE72249.foxa1.t47d	325	164.8	12.1987	140.891	188.709	13.1326
T47D	TRANSCRIPTION FACTOR	GSE59530.foxa1.mcf7	333	178.12	11.7622	155.066	201.174	13.1676
T47D	TRANSCRIPTION FACTOR	ENCSR005NMT.id3.k562	412	229.31	13.8102	202.242	256.378	13.2286
T47D	TRANSCRIPTION FACTOR	ENCSR000BUZ.pml.mcf7	146	53.23	7.00051	39.509	66.951	13.2519
T47D	TRANSCRIPTION FACTOR	ENCSR000BUK.gabpa.mcf7	201	86.25	8.6145	69.3656	103.134	13.3206
T47D	TRANSCRIPTION FACTOR	ENCSR115SMW.pknox1.k562	502	304.51	14.7611	275.578	333.442	13.3791
T47D	TRANSCRIPTION FACTOR	ENCSR000DOS.myc.mcf10a	453	258.07	14.5423	229.567	286.573	13.4043
T47D	TRANSCRIPTION FACTOR	ENCSR000BUY.nr2f2.mcf7	491	291.5	14.8511	262.392	320.608	13.4333
T47D	TRANSCRIPTION FACTOR	ERP000783.esr1.mcf7	691	452.48	17.7101	417.768	487.192	13.4681
T47D	TRANSCRIPTION FACTOR	ERP001226.foxa1.mcf7	635	400.33	17.3764	366.272	434.388	13.5051
T47D	TRANSCRIPTION FACTOR	ENCSR000DPB.stat3.mcf10a	625	407.71	16.0789	376.195	439.225	13.514
T47D	TRANSCRIPTION FACTOR	ERP005838.nrip1.mcf7	545	332.49	15.5949	301.924	363.056	13.6269
T47D	TRANSCRIPTION FACTOR	ERP000209.esr1.mcf7	235	110.09	9.11885	92.2171	127.963	13.698
T47D	TRANSCRIPTION FACTOR	GSE41561.esr1.mcf7	492	283.93	15.0375	254.457	313.403	13.8367
T47D	TRANSCRIPTION FACTOR	ERP001226.ar.mcf7	492	283.74	15.0142	254.312	313.168	13.8709
T47D	TRANSCRIPTION FACTOR	ENCSR427BBI.mllt1.mcf7	102	31.74	4.98811	21.9633	41.5167	14.0855
T47D	TRANSCRIPTION FACTOR	GSE21234.tfap2c.mcf7	710	432.1	19.6168	393.651	470.549	14.1664
T47D	TRANSCRIPTION FACTOR	GSE36351.tfap2c.mcf7	710	432.09	19.596	393.682	470.498	14.182
T47D	TRANSCRIPTION FACTOR	ENCSR395HWC.ikzf1.k562	613	381.12	16.2395	349.29	412.95	14.2787
T47D	TRANSCRIPTION FACTOR	ENCSR697CUP.hcfc1.mcf7	183	73.92	7.57412	59.0747	88.7653	14.4017
T47D	TRANSCRIPTION FACTOR	ENCSR000BUM.sin3a.mcf7	454	247.52	14.257	219.576	275.464	14.4827
T47D	TRANSCRIPTION FACTOR	GSE80808.foxa1.mcf7	441	247.06	13.3899	220.816	273.304	14.4841
T47D	TRANSCRIPTION FACTOR	GSE68355.esr1.mcf7	426	223.79	13.7821	196.777	250.803	14.672
T47D	TRANSCRIPTION FACTOR	ENCSR557JTZ.gtf2f1.mcf7	198	78.3	8.13957	62.3465	94.2535	14.7059
T47D	TRANSCRIPTION FACTOR	ENCSR000BUJ.foxm1.mcf7	172	69.5	6.96238	55.8537	83.1463	14.722
T47D	TRANSCRIPTION FACTOR	ENCSR017CEO.cux1.mcf7	254	112.42	9.55704	93.6882	131.152	14.8142
T47D	TRANSCRIPTION FACTOR	GSE31129.pgr.t47d	348	166.13	12.1793	142.258	190.002	14.9327
T47D	TRANSCRIPTION FACTOR	GSE46055.kdm5b.mcf7	203	78.88	8.2954	62.621	95.139	14.9625
T47D	TRANSCRIPTION FACTOR	GSE23730.erg.mcf7	290	135.33	10.2751	115.191	155.469	15.053
T47D	TRANSCRIPTION FACTOR	ENCSR348JOJ.mta1.mcf7	226	86.02	9.04867	68.2846	103.755	15.4697
T47D	TRANSCRIPTION FACTOR	ENCSR000BST.gata3.mcf7	724	436.85	18.2676	401.046	472.654	15.7191
T47D	TRANSCRIPTION FACTOR	ENCSR000BSR.cebpb.mcf7	633	361.65	17.1372	328.061	395.239	15.834
T47D	TRANSCRIPTION FACTOR	ENCSR000EVD.znf263.hek293	729	412.6	19.7489	373.892	451.308	16.0211
T47D	TRANSCRIPTION FACTOR	ENCSR288IJC.maz.mcf7	233	88.44	8.95705	70.8842	105.996	16.1392
T47D	TRANSCRIPTION FACTOR	GSE44737.mbd3.mcf7	181	65.42	7.14522	51.4154	79.4246	16.1759
T47D	TRANSCRIPTION FACTOR	GSE51274.gata3.t47d	411	201.68	12.8345	176.524	226.836	16.3091
T47D	TRANSCRIPTION FACTOR	ENCSR387UWP.hdac1.k562	544	304.72	14.597	276.11	333.33	16.3924
T47D	TRANSCRIPTION FACTOR	ERP000901.crebbp.mcf7	590	334.21	15.5312	303.769	364.651	16.4694
T47D	TRANSCRIPTION FACTOR	GSE48930.esr1.mcf7	592	336.07	15.3881	305.909	366.231	16.6317
T47D	TRANSCRIPTION FACTOR	ENCSR000BLM.ep300.t47d	322	132.37	11.3952	110.035	154.705	16.6412
T47D	TRANSCRIPTION FACTOR	GSE76454.znf143.mcf7	576	318.9	15.2491	289.012	348.788	16.86
T47D	TRANSCRIPTION FACTOR	ERP000380.foxa1.mcf7	540	290.9	14.6539	262.178	319.622	16.9989
T47D	TRANSCRIPTION FACTOR	GSE40724.pgr.t47d	777	462.2	18.5102	425.92	498.48	17.0069
T47D	TRANSCRIPTION FACTOR	ENCSR000BSS.elf1.mcf7	349	150.42	11.6681	127.55	173.29	17.019
T47D	TRANSCRIPTION FACTOR	GSE51274.gata3.mcf7	491	270.16	12.8352	245.003	295.317	17.2058
T47D	TRANSCRIPTION FACTOR	ENCSR000EWX.e2f1.mcf7	360	164.09	11.3102	141.922	186.258	17.3215
T47D	TRANSCRIPTION FACTOR	GSE72249.foxa1.mcf7	610	332.01	15.79	301.062	362.958	17.6055
T47D	TRANSCRIPTION FACTOR	ENCSR663ZZZ.mnt.mcf7	400	180.44	12.379	156.177	204.703	17.7365
T47D	TRANSCRIPTION FACTOR	ENCSR636EYA.ctbp1.mcf7	506	248.27	14.434	219.979	276.561	17.8558
T47D	TRANSCRIPTION FACTOR	ENCSR000EGG.rcor1.k562	689	391.5	16.5612	359.04	423.96	17.9637
T47D	TRANSCRIPTION FACTOR	GSE41561.nr2f1.mcf7	607	317.72	16.0247	286.312	349.128	18.0522
T47D	TRANSCRIPTION FACTOR	ENCSR468LUO.sin3a.mcf7	396	161.28	12.4585	136.861	185.699	18.8402
T47D	TRANSCRIPTION FACTOR	ENCSR000DMV.ctcf.mcf7	682	350.57	17.2599	316.741	384.399	19.2023
T47D	TRANSCRIPTION FACTOR	ENCSR000BTP.hdac2.mcf7	487	234.1	13.1614	208.304	259.896	19.2153
T47D	TRANSCRIPTION FACTOR	ENCSR000DMJ.myc.mcf7	740	400.8	17.2521	366.986	434.614	19.6613
T47D	TRANSCRIPTION FACTOR	ENCSR000DMQ.myc.mcf7	423	179.08	12.3744	154.826	203.334	19.7117
T47D	TRANSCRIPTION FACTOR	ENCSR234VCE.dpf2.mcf7	432	201.36	11.658	178.51	224.21	19.7838
T47D	TRANSCRIPTION FACTOR	ENCSR000BMX.gata3.t47d	667	342.06	16.3891	309.937	374.183	19.8266
T47D	TRANSCRIPTION FACTOR	ENCSR000DML.ctcf.mcf7	646	310.32	16.8288	277.335	343.305	19.9467
T47D	TRANSCRIPTION FACTOR	ENCSR000BUL.max.mcf7	547	254.28	14.3633	226.128	282.432	20.3797
T47D	TRANSCRIPTION FACTOR	ENCSR000BKY.foxa1.t47d	884	447.98	19.9363	408.905	487.055	21.8707
T47D	TRANSCRIPTION FACTOR	ENCSR000DMM.myc.mcf7	571	271.18	13.5843	244.555	297.805	22.0711
T47D	TRANSCRIPTION FACTOR	ENCSR000DMO.ctcf.mcf7	753	364.52	17.6008	330.022	399.018	22.0717
T47D	TRANSCRIPTION FACTOR	ENCSR000DMR.ctcf.mcf7	698	333.22	15.8901	302.075	364.365	22.9564
T47D	TRANSCRIPTION FACTOR	ENCSR000BTQ.rad21.mcf7	695	314.95	16.5061	282.598	347.302	23.0248
T47D	TRANSCRIPTION FACTOR	GSE72082.rad21.mcf7	761	367.07	16.7424	334.255	399.885	23.5289
T47D	TRANSCRIPTION FACTOR	GSE46055.kdm5b.mdamb231	643	293.31	14.6967	264.504	322.116	23.7937
T47D	TRANSCRIPTION FACTOR	ENCSR000DMS.ctcf.mcf7	546	242.27	12.468	217.833	266.707	24.3607
T47D	TRANSCRIPTION FACTOR	ENCSR000AHD.ctcf.mcf7	605	274.82	13.506	248.348	301.292	24.4469
T47D	TRANSCRIPTION FACTOR	ERP000209.rad21.mcf7	680	292.45	15.5156	262.039	322.861	24.978
T47D	TRANSCRIPTION FACTOR	ERP000380.ctcf.mcf7	511	213.84	11.7806	190.75	236.93	25.2246
T47D	TRANSCRIPTION FACTOR	ENCSR000DWH.ctcf.mcf7	678	301.99	14.787	273.007	330.973	25.4284
T47D	TRANSCRIPTION FACTOR	ERP000209.stag1.mcf7	767	333.97	16.7709	301.099	366.841	25.8204
T47D	TRANSCRIPTION FACTOR	ERP000783.ctcf.mcf10a	458	164.03	11.3293	141.825	186.235	25.9478
T47D	TRANSCRIPTION FACTOR	GSE70764.ctcf.mcf7	596	257.08	12.5575	232.467	281.693	26.9895
T47D	TRANSCRIPTION FACTOR	ENCSR000BNO.ctcf.t47d	384	124.53	9.52769	105.856	143.204	27.2333
T47D	TRANSCRIPTION FACTOR	GSE46055.kdm5b.t47d	539	204.31	11.2723	182.216	226.404	29.6914
a SD = standard deviation
b CI = confidence interval

## Sheet: Table S7
Table S7: Summary of VCHi-C and PCHi-C Peaky-scored interaction statistics.
Variant Capture Hi-C (VCHi-C) statistics.
Cell line	Number of baits with sufficient reads to do the contact mapping	Number of baits where the correlation between MPPC chains > 0.75	% of baits where MPPC from each chain > 0.75
B80T5	1300	1262	97.0769
MCF10A	1300	1256	96.6154
MCF7	1307	1222	93.4966
T47D	1314	1214	92.3896
MDAMB231	1308	1235	94.419
Hs578T	1305	1265	96.9349
Promoter Capture Hi-C (PCHi-C) statistics.
Cell line	Number of baits with sufficient reads to do the contact mapping	Number of baits where the correlation between MPPC chains > 0.75	% of baits where MPPC from each chain > 0.75
B80T5	3206	3051	95.1653
MCF10A	3206	3036	94.6974
MCF7	3206	2963	92.4205
T47D	3206	3028	94.4479
MDAMB231	3206	3023	94.292
Hs578T	3206	3029	94.4791

## Sheet: Table S8
Table S8: Summary of the VCHi-C Peaky-scored interactions.
Cell line	Number of baited		Number of successfully	Number of interactions between a bait and VIRa	Number of interactions per baitb
	HindIII fragments		analyzed baits		MEAN	MEDIAN	MINIMUM	MAXIMUM
B80T5	1300		1262	3755	5.06	4	1	23
MCF10A	1300		1256	3767	5.36	4	1	28
MCF7	1300		1222	3133	5.78	5	1	33
T47D	1300		1214	3644	6.1	5	1	30
MDAMB231	1300		1235	3784	5.26	4	1	22
Hs578T	1300		1265	3324	5.59	4	1	31
a Variant-interacting regions (VIRs); interactions with a Peaky score ≥ 0.1, intrachromosomal and interaction length ≥ 2Mb.
b Bait contains one or more credible causal variants (CCVs).
Cell line	Total number of VIRs	Number of VIRs containing		Number of VIRs containing	% of VIRs containing protein-
		protein-coding gene promoters		non-coding gene promoters	or non-coding gene promoters
B80T5	1654	114		165	12.5
MCF10A	1936	101		187	11.6
MCF7	1596	74		136	10.4
T47D	1907	92		166	10.3
MDAMB231	1802	102		166	11.2
Hs578T	1580	67		130	10.1

## Sheet: Table S9
Table S9: Summary of the PCHi-C Peaky-scored interactions.
Cell line	Number of baited	Number of successfully	Number of interactions between a bait and PIRa	Number of interactions per baitb
	HindIII fragments	analyzed baits		MEAN	MEDIAN	MINIMUM	MAXIMUM
B80T5	3102	3051	7817	4.83	4	1	24
MCF10A	3102	3036	7224	4.85	4	1	34
MCF7	3102	2963	6878	5.16	4	1	23
T47D	3102	3028	7954	5.41	4	1	34
MDAMB231	3102	3023	7212	4.95	4	1	56
Hs578T	3102	3029	7421	5.39	4	1	25
a Promoter-interacting regions (PIRs); interactions with a Peaky score ≥ 0.1, intrachromosomal and interaction length ≥ 2Mb.
b Bait contains one or more annotated promoters.
Cell line	Total number of PIRs	Number of PIRs that	% of PIRs that
		contain a CCVc	contain a CCVc
B80T5	4096	100	2.44141
MCF10A	4016	100	2.49004
MCF7	3604	101	2.80244
T47D	4338	112	2.58183
MDAMB231	3828	111	2.89969
Hs578T	4189	109	2.60205
c Credible causal variant (CCV).

## Sheet: Table S10
Table S10: List of prioritized credible causal variants (CCVs) at each risk signal.
Cytoband	Region co-ordinates	Signal	Genetically indistinguishable CCVs	CHi-C prioritized CCVs
13q13.1	chr13:32468810_33472626	1	5	1
14q32.11	chr14:91341069_92368623	1	3	1
1p12	chr1:117730221_118730221	1	61	1
1p34.1	chr1:46100917_47100917	1	11	1
1q21.1	chr1:145144984_146144984	1	35	1
1q32.1	chr1:200937832_201937832	1	2	1
22q13.31	chr22:45783297_46783297	2	1	1
2q31.1	chr2:171876221_173472971	1	3	1
2q33.1	chr2:201681247_202681247	1	1	1
5p12	chr5:44013304_45206498	2	1	1
5p13.3	chr5:32067732_33067732	1	16	1
6q25	chr6:151418856_152937016	1	1	1
6q25	chr6:151418856_152937016	3	1	1
8q24.21	chr8:127424659_130041931	3	1	1
9q31.2	chr9:109803808_111395353	2	1	1
12q22	chr12:95527759_96527759	1	2	2
12q24.31	chr12:120332146_121332146	1	5	2
16p13.3	chr16:3606788_4606788	2	14	2
17q21.2	chr17:40336389_41336389	1	8	2
18q11.2	chr18:23832476_25075396	2	4	2
19q13.22	chr19:45683031_46683031	1	2	2
1q21.2	chr1:149406413_150427034	1	4	2
22q13.1	chr22:38068833_39859355	3	4	2
22q13.2	chr22:41538786_42538786	1	10	2
3q23	chr3:140612859_141612859	1	24	2
5q11.1	chr5:49141645_50695093	2	93	2
6q25	chr6:151418856_152937016	4	6	2
7q22.1	chr7:101054599_102054599	1	6	2
8p23.3	chr8:0_670692	1	25	2
10q22.3	chr10:80341148_81387721	3	9	3
15q26.1	chr15:91009215_92009215	1	22	3
16q12.2	chr16:54182064_55182064	1	3	3
1q21.1	chr1:145144984_146144984	2	5	3
21q21.1	chr21:16073983_17073983	1	7	3
2p23.3	chr2:28670676_29670676	1	81	3
3p26.1	chr3:4242276_5242276	1	4	3
12q24.21	chr12:115336522_116336522	4	6	4
14q24.1	chr14:68117194_69534682	1	8	4
19p13.13	chr19:12658277_14454571	1	21	4
6p22.3	chr6:20121238_21121238	1	52	4
12q24.21	chr12:115336522_116336522	3	8	5
1q22	chr1:154648781_155648781	1	16	5
5q11.2	chr5:57684061_58865569	1	30	5
5q11.2	chr5:57684061_58865569	2	5	5
10p12.31	chr10:21532942_22909392	1	7	6
10p12.31	chr10:21532942_22909392	2	58	6
10q25.2	chr10:114273927_115286154	1	12	6
16q12.2	chr16:53300954_54355291	1	6	6
1q32.1	chr1:204018842_205018842	1	6	6
21q21.1	chr21:16073983_17073983	2	29	6
2q33.1	chr2:201681247_202681247	2	8	6
12q24.21	chr12:115336522_116336522	1	7	7
13q22.1	chr13:73464519_74464519	1	8	7
14q13.3	chr14:36632769_37635752	1	19	7
11q24.3	chr11:128952507_129961171	1	17	8
1p22.3	chr1:87656923_88656923	2	8	8
1p36.22	chr1:10043820_11066215	1	19	8
22q12.1	chr22:28000000_30121477	3	59	8
2q31.1	chr2:171876221_173472971	2	35	8
4q21.23	chr4:83870124_84870124	1	84	8
4q24	chr4:105569013_106856761	1	21	8
8q23.1	chr8:105858620_106861393	1	54	8
9q33.1	chr9:118813486_119813486	1	29	8
3p24.1	chr3:26827965_28285247	2	12	9
4p14	chr4:38312876_39312876	1	24	9
17q25.3	chr17:77281387_78281725	1	10	10
5p15.33	chr5:779790_1797488	3	23	10
11q22.3	chr11:107845515_108857137	1	59	11
12p13.1	chr12:13913931_14913931	1	18	11
22q13.31	chr22:45783297_46783297	1	34	11
5p12	chr5:44013304_45206498	3	72	11
5q14.2	chr5:80928261_82038046	1	23	11
5q14.3	chr5:90289470_91289470	1	88	11
11q13.1	chr11:65043827_66083066	1	12	12
6q25	chr6:151418856_152937016	6	22	12
17q11.2	chr17:28711667_29730520	1	24	13
2p24.1	chr2:18815791_19820803	1	17	13
3p24.1	chr3:26827965_28285247	1	44	14
5q11.2	chr5:55531884_56587883	3	21	14
19p13.11	chr19:19048246_20048246	1	162	16
2p23.3	chr2:24687599_25687599	1	92	16
10p14	chr10:8588113_9588113	1	49	19
16q24.2	chr16:86585237_87585237	1	85	21
1q32.1	chr1:203301249_204301249	1	56	21
8q24.13	chr8:124110166_125110166	1	23	23
6q23.1	chr6:129849119_130849119	1	43	24
7q21.3	chr7:93613799_94613799	1	47	25
6p23	chr6:13213099_14222523	1	51	26
3q12.1	chr3:99223580_100223580	1	92	30
5q31.1	chr5:131907058_132907058	1	117	31
8q24.21	chr8:127424659_130041931	2	44	40
22q13.1	chr22:40376234_41527870	1	196	46
12p11.22	chr12:27639846_29034415	2	375	50
7q21.2	chr7:91130620_92181597	1	318	53
3p14.1	chr3:63441697_64467900	1	94	72
10q21.2	chr10:63758684_65063702	1	1	1
10q22.3	chr10:80341148_81387721	1	10	10
10q22.3	chr10:80341148_81387721	2	17	17
10q25.2	chr10:114273927_115286154	2	42	42
10q26.12,10q26	chr10:122593901_123849324	1	1	1
10q26.12,10q26	chr10:122593901_123849324	2	7	7
10q26.12,10q26	chr10:122593901_123849324	3	1	1
10q26.12,10q26	chr10:122593901_123849324	4	3	3
10q26.12,10q26	chr10:122593901_123849324	5	1	1
11p15	chr11:303017_1303017	1	19	19
11p15.5	chr11:1398664_2442575	1	7	7
11q13.3	chr11:68831418_69879161	1	1	1
11q13.3	chr11:68831418_69879161	2	3	3
11q13.3	chr11:68831418_69879161	3	20	20
12p11.22	chr12:27639846_29034415	1	1	1
12q24.21	chr12:115336522_116336522	2	1	1
14q13.3	chr14:36632769_37635752	2	20	20
14q24.1	chr14:68117194_69534682	2	4	4
14q32.12	chr14:92604072_93616351	1	34	34
16p13.3	chr16:3606788_4606788	1	23	23
16q12.1	chr16:52038825_53038825	1	1	1
16q12.2	chr16:53300954_54355291	2	21	21
16q23.2	chr16:80148327_81150805	1	14	14
17q21.31	chr17:43752468_44752468	1	2277	2277
17q22	chr17:52556471_53719837	1	34	34
18q11.2	chr18:23832476_25075396	1	4	4
18q11.2	chr18:23832476_25075396	3	31	31
18q11.2	chr18:23832476_25075396	4	1	1
18q12.1	chr18:29477689_30477689	1	19	19
18q12.1	chr18:24901204_25901204	1	44	44
18q12.3	chr18:41899590_42899590	1	38	38
18q12.3	chr18:41899590_42899590	2	3	3
19p13.11	chr19:16795023_17894124	1	16	16
19p13.11	chr19:18050434_19071141	1	56	56
19q12	chr19:29777729_30777729	1	60	60
19q13.31	chr19:43783447_44786513	1	10	10
1p11.2	chr1:120723447_121780613	1	1	1
1p11.2	chr1:120723447_121780613	2	15	15
1p13.2	chr1:113948389_114948389	1	12	12
1p22.3	chr1:87656923_88656923	1	26	26
1p36.13	chr1:18307339_19307339	1	12	12
1q32.1	chr1:201687176_202687176	1	27	27
1q41	chr1:216720574_217720574	1	12	12
1q43	chr1:241523898_242534263	1	2	2
20p12.3	chr20:5448227_6448227	1	1	1
22q12.1	chr22:28000000_30121477	1	3	3
22q12.1	chr22:28000000_30121477	2	2	2
22q13.1	chr22:38068833_39859355	1	27	27
22q13.1	chr22:38068833_39859355	2	4	4
2q14.1	chr2:120745122_121746568	1	2	2
2q14.1	chr2:120745122_121746568	2	16	16
2q14.1	chr2:120745122_121746568	3	3	3
2q14.1	chr2:120745122_121746568	4	6	6
2q31.1	chr2:173710908_174712894	1	13	13
2q35	chr2:217405832_218796508	1	1	1
2q35	chr2:217405832_218796508	2	5	5
2q35	chr2:217405832_218796508	3	42	42
3p12.1	chr3:86537543_87537543	1	2	2
3p21.31	chr3:46366866_47381488	1	7	7
3p24.1	chr3:30175880_31175880	1	23	23
3q26.31	chr3:171785237_172785237	1	10	10
4q34.1	chr4:175328036_176346426	1	11	11
4q34.1	chr4:175328036_176346426	2	11	11
5p12	chr5:44013304_45206498	1	1	1
5p12	chr5:44013304_45206498	4	1	1
5p15.1	chr5:15687358_16687528	1	45	45
5p15.33	chr5:779790_1797488	1	1	1
5p15.33	chr5:779790_1797488	2	5	5
5q11.1	chr5:49141645_50695093	1	4	4
5q11.2	chr5:55531884_56587883	1	3	3
5q11.2	chr5:55531884_56587883	2	1	1
5q11.2	chr5:55531884_56587883	4	70	70
5q11.2	chr5:55531884_56587883	5	4	4
5q33.3	chr5:157730013_158744083	1	5	5
5q35.1	chr5:169091487_170091487	1	19	19
6p22.1	chr6:28422437_29426220	1	36	36
6p22.3	chr6:15899557_16899557	1	1	1
6q14.1	chr6:81628386_82795951	1	51	51
6q25	chr6:151418856_152937016	2	1	1
6q25	chr6:151418856_152937016	5	173	173
6q25.1	chr6:149086328_150086328	1	8	8
7p15.3	chr7:21440960_22440960	1	9	9
7q32.3	chr7:130167121_131167121	1	6	6
7q32.3	chr7:130167121_131167121	2	4	4
7q34	chr7:139442304_140442304	1	4	4
7q35	chr7:143574929_144574929	1	2	2
8p11.23	chr8:36358483_37359186	1	16	16
8p12	chr8:29009616_30009616	1	16	16
8q21.11	chr8:75730301_76917937	1	2	2
8q21.11	chr8:75730301_76917937	2	8	8
8q21.11	chr8:75730301_76917937	3	16	16
8q22.3	chr8:101978959_102978959	1	47	47
8q23.3	chr8:116709548_117709548	1	164	164
8q23.3	chr8:116709548_117709548	2	5	5
8q24.13	chr8:124110166_125110166	2	6	6
8q24.21	chr8:127424659_130041931	1	3	3
8q24.21	chr8:127424659_130041931	4	43	43
9p21.3	chr9:21247803_22624477	1	1	1
9q31.2	chr9:109803808_111395353	1	10	10
9q31.2	chr9:109803808_111395353	3	1	1
9q31.2	chr9:109803808_111395353	4	1	1

[truncated: 6 more sheets: Table S11, Table S12, Table S13, Table S14, Table S15, Table S16]
